# Supplementary material for: Correlation between lipid accumulation product and epigenetic age acceleration in American adults: a cross-sectional analysis using NHANES data
Source: Eur J Med Res. 2024 Dec 3;29:575. doi: 10.1186/s40001-024-02174-y (PMC11613462; doi:10.1186/s40001-024-02174-y)
Supplement: Supplementary file 3 — Supplementary Material 3. [file 40001_2024_2174_MOESM3_ESM.xlsx]

## Sheet: zka
SEQN	Horsort	gender	age	iage	diabetes	race	education level	marry	pir	ipir	hypertension	smoking status	alcohol status	BMI	BMI status	LAP	la4	exercise	C-Reaction Protein	crp2
16	0	2	85	2	0	4	1	2	0.38	1	0	0	0	19.96	1	7.7736	1	0	0.04	0
55	0	2	61	2	1	2	3	2	3.33	2	0	1	1	23.2	1	75.273	3	0	0.18	0
59	0	1	70	2	0	1	1	1	0.97	1	0	1	1	29.28	2	43.6475	2	1	0.73	1
83	1	2	60	2	1	4	1	2	2.4	2	0	1	0	32.14	3	89.8188	4	0	0.45	1
93	1	2	63	2	0	5	3	1	5	3	1	0	0	22.85	1	40.3155	2	0	0.06	0
94	1	2	61	2	0	4	2	1	4.44	3	0	0	0	35.28	3	108.231	4	0	0.34	1
101	1	1	52	1	0	1	3	1	2.17	2	0	0	1	23.55	1	19.3764	1	0	0.01	0
118	1	1	85	2	0	3	3	1	2.71	2	1	1	1	30.67	3	96.9831	4	0	0.29	0
129	1	2	63	2	0	3	3	2	5	3	1	1	1	38.32	3	41.5467	2	1	0.21	0
130	1	1	59	1	1	3	1	1	2.58	2	0	1	0	26.17	2	50.2918	2	0	0.17	0
131	1	1	56	1	0	3	3	1	4.44	3	0	0	1	26.83	2	84.4551	3	0	0.18	0
151	0	1	84	2	0	3	1	2	1.33	2	0	1	1	26.6	2	31.1472	1	1	0.17	0
197	1	1	74	2	0	2	1	2	1.44	2	1	1	0	27.39	2	78.7167	3	0	0.17	0
211	0	1	76	2	0	3	3	1	2.4	2	0	0	1	31.3	3	66.7348	3	0	0.27	0
221	0	1	85	2	0	4	1	2	2.57	2	1	0	1	27.1	2	25.4016	1	0	0.53	1
225	1	1	79	2	0	3	3	1	1.24	1	1	0	0	25.91	2	31.99	1	0	0.09	0
234	0	2	69	2	0	1	1	2	2.93	2	0	0	0	30.1	3	48.615	2	1	0.78	1
239	0	2	69	2	0	3	3	1	5	3	0	1	1	28.31	2	53.1063	2	0	1.06	1
257	0	1	75	2	0	3	1	1	2.49	2	0	0	1	35.1	3	48.3084	2	0	0.23	0
266	0	1	82	2	1	4	2	2	1.08	1	0	0	1	29.51	2	41.1768	2	0	1.14	1
267	0	1	54	1	0	3	3	1	5	3	1	1	1	27.96	2	46.2672	2	1	0.4	1
273	1	2	64	2	0	2	3	1	0.62	1	0	1	1	26.51	2	26.3057	1	0	0.32	1
287	1	2	71	2	0	3	3	2	1.38	2	0	0	1	17.8	1	20.736	1	0	0.35	1
302	0	2	65	2	1	1	1	2	0.88	1	1	0	0	28.5	2	64.3165	3	0	0.35	1
314	1	2	52	1	0	4	2	1	4.55	3	0	1	0	24.18	1	18.1778	1	0	0.91	1
328	1	1	66	2	0	3	3	2	2.4	2	1	1	1	44.2	3	106.403	4	1	0.49	1
330	1	1	56	1	0	3	2	1	5	3	0	1	1	28.55	2	118.379	4	0	0.37	1
332	1	1	71	2	0	1	1	1	0.53	1	1	1	1	33.48	3	86.2699	3	1	0.06	0
334	0	2	58	1	0	3	3	1	2.94	2	0	1	1	22.82	1	9.834	1	0	0.71	1
339	1	1	50	1	0	1	1	1	4.07	3	0	1	1	26.3	2	36.5148	2	0	0.63	1
340	1	1	72	2	0	3	1	1	1.84	2	1	1	1	29.09	2	95.5745	4	1	0.25	0
351	0	1	70	2	0	2	1	1	1.24	1	1	1	1	26.98	2	38.9499	2	0	0.26	0
368	0	1	72	2	0	5	2	1	0.62	1	0	1	1	23.96	1	36.4032	2	0	0.09	0
389	0	2	81	2	0	3	2	1	5	3	1	1	1	22.19	1	24.8676	1	1	0.36	1
402	0	2	85	2	0	2	1	2	0.72	1	0	1	1	23.21	1	33.7527	1	0	0.32	1
403	0	2	71	2	0	3	3	2	3.59	3	0	1	1	28.03	2	39.0572	2	0	3.22	1
410	0	2	70	2	0	1	3	1	4.27	3	0	0	0	32.77	3	60.8144	3	0	2.04	1
421	0	1	70	2	0	4	2	1	1.25	1	1	0	1	27.94	2	27.993	1	0	0.85	1
452	0	1	81	2	0	3	2	1	5	3	0	0	1	23.07	1	18.871	1	0	0.16	0
477	1	1	51	1	0	2	1	1	1.51	2	0	0	1	24.41	1	21.2589	1	0	0.6	1
481	0	2	63	2	0	1	1	1	1.63	2	0	1	1	30.1	3	42.9264	2	0	1.09	1
517	1	1	52	1	0	1	1	1	1.08	1	0	0	1	20.91	1	18.696	1	0	0.03	0
531	0	1	69	2	0	3	3	1	4.07	3	1	1	1	25.62	2	41.1154	2	1	0.03	0
551	1	2	53	1	0	3	2	1	4.44	3	0	0	1	29.2	2	67.0795	3	1	0.32	1
561	0	2	77	2	1	3	2	2	0.99	1	0	0	0	36.65	3	70.6735	3	0	1.57	1
620	0	2	62	2	0	4	1	2	0.59	1	1	0	0	25.11	2	44.688	2	0	0.23	0
622	0	2	82	2	0	3	3	1	3.38	2	1	0	0	21.63	1	19.6504	1	0	0.05	0
626	1	1	66	2	0	4	2	2	1.72	2	1	1	1	22.8	1	23.478	1	0	0.55	1
627	0	2	61	2	0	1	1	2	1.81	2	1	0	1	22.27	1	41.287	2	0	0.47	1
666	1	2	67	2	0	1	3	2	2.06	2	0	0	0	37.1	3	224.828	4	0	0.79	1
690	0	2	68	2	0	1	3	2	3.16	2	0	0	1	25.49	2	125.246	4	1	0.65	1
695	1	1	59	1	1	1	2	2	1.21	1	0	1	1	26.1	2	72.0784	3	0	1.13	1
698	1	2	52	1	0	1	3	1	3.42	2	0	0	1	26.55	2	96.4288	4	0	1.12	1
728	1	2	51	1	0	3	2	1	4	3	0	1	1	27.69	2	27.972	1	0	0.39	1
731	1	2	62	2	0	1	1	1	4.59	3	0	0	0	28.86	2	46.74	2	0	0.12	0
788	0	1	80	2	0	3	3	1	2.87	2	0	1	1	30.73	3	50.388	2	1	0.89	1
789	1	2	65	2	0	3	2	1	5	3	0	0	0	20.59	1	32.928	1	0	0.67	1
800	0	2	70	2	1	3	3	1	3.55	3	1	0	1	31.97	3	50.197	2	0	0.3	1
804	1	1	50	1	0	2	3	1	4.04	3	1	1	1	26.46	2	36.4224	2	0	0.43	1
807	0	2	77	2	0	5	2	2	2.87	2	1	1	0	23.47	1	74.3353	3	1	0.72	1
813	1	1	62	2	0	1	1	1	0.76	1	0	1	1	24.74	1	40.3678	2	1	0.77	1
828	1	2	65	2	0	4	1	2	1.01	1	0	1	1	25.78	2	71.36	3	0	0.91	1
855	1	2	56	1	0	1	3	2	3.16	2	1	0	1	23.33	1	28.4886	1	0	0.37	1
858	1	1	50	1	0	4	1	1	2.5	2	1	1	1	29.93	2	55.8688	3	1	0.17	0
865	1	1	73	2	0	1	1	1	0.75	1	0	1	0	28.22	2	33.1188	1	1	0.37	1
875	0	2	74	2	0	1	1	1	0.08	1	0	0	0	35.41	3	111.78	4	0	0.49	1
876	1	2	62	2	1	1	1	2	0.92	1	0	1	0	28.25	2	55.3146	3	1	0.81	1
879	1	1	57	1	0	5	3	1	5	3	0	0	1	24.58	1	43.4	2	0	1.04	1
887	1	1	56	1	0	1	1	1	5	3	0	1	1	30.08	3	19.7185	1	0	0.04	0
889	0	1	80	2	0	4	1	2	1.78	2	1	0	1	37.4	3	50.7312	2	0	0.31	1
907	0	1	77	2	0	3	2	1	3.56	3	0	0	1	28.92	2	44.132	2	0	0.23	0
908	0	2	68	2	0	3	2	2	3.41	2	0	0	0	24.29	1	38.9181	2	0	0.01	0
917	0	2	82	2	0	1	3	2	2.18	2	0	1	1	17.01	1	6.885	1	0	0.22	0
920	0	2	56	1	0	2	2	2	1.42	2	0	0	0	30.61	3	58.608	3	0	0.63	1
925	1	1	73	2	1	3	3	2	1.82	2	1	0	1	30.68	3	159.152	4	0	0.42	1
929	1	1	71	2	0	3	2	2	2.16	2	1	1	1	29.26	2	49.1942	2	1	0.53	1
943	0	1	78	2	1	3	3	2	1.07	1	1	1	0	25.61	2	72.5984	3	0	0.03	0
954	1	1	55	1	0	2	3	2	4	3	0	1	1	29.75	2	68.9418	3	0	0.35	1
956	0	2	56	1	0	2	1	2	0.75	1	1	1	0	33.59	3	42.8496	2	0	1.18	1
960	0	2	63	2	0	1	1	2	1.22	1	0	1	0	29.54	2	62.3004	3	0	0.07	0
964	1	2	62	2	1	5	1	1	0.94	1	0	0	1	25.73	2	28.756	1	0	0.07	0
972	0	1	79	2	1	4	1	2	1.59	2	1	0	0	19.9	1	24.411	1	0	0.35	1
981	0	2	79	2	0	3	2	2	1.18	1	1	0	0	27.07	2	29.8903	1	0	0.08	0
986	0	2	60	2	0	4	2	1	0.94	1	1	1	0	32.09	3	66.1782	3	0	0.91	1
987	1	1	66	2	0	1	1	1	0.82	1	1	1	1	29.31	2	140.394	4	1	0.36	1
990	1	1	60	2	0	1	2	2	3.05	2	0	1	1	28.42	2	74.46	3	0	0.59	1
1000	1	1	53	1	0	1	3	1	5	3	1	1	1	30.34	3	194.636	4	0	0.24	0
1001	1	1	53	1	0	3	1	2	0.84	1	0	0	0	25.64	2	98.595	4	1	0.24	0
1021	1	1	85	2	0	3	1	1	1.07	1	0	1	1	21.89	1	16.9043	1	1	0.2	0
1030	0	2	69	2	1	4	1	2	0.96	1	1	1	0	38.51	3	86.1679	3	0	1.64	1
1031	1	1	65	2	1	4	1	2	0.86	1	1	1	1	24.11	1	28.7659	1	1	0.37	1
1035	1	2	52	1	0	1	3	1	5	3	1	0	1	24.08	1	20.2437	1	0	0.36	1
1045	0	2	61	2	0	3	2	1	4.8	3	0	0	1	28.31	2	15.865	1	0	0.24	0
1058	1	1	61	2	0	1	1	1	0.72	1	0	1	1	26.34	2	37.848	2	0	0.08	0
1085	0	1	61	2	0	4	1	2	2.9	2	0	1	1	24.43	1	23.307	1	0	0.04	0
1119	0	2	84	2	0	3	1	2	1.2	1	0	0	1	25.12	2	103.561	4	0	0.25	0
1128	1	2	59	1	0	4	3	2	3.83	3	1	0	0	47.77	3	58.8	3	0	0.1	0
1161	1	1	57	1	0	3	2	1	3.52	3	0	1	1	29.76	2	77.2508	3	0	0.12	0
1171	0	1	62	2	1	1	3	1	3.25	2	0	1	1	32.41	3	351.611	4	1	0.13	0
1173	1	1	68	2	1	4	1	2	0.62	1	0	1	1	39.03	3	142.967	4	0	0.54	1
1196	1	2	52	1	0	4	3	2	5	3	0	0	0	47.33	3	152.4	4	0	1.26	1
1229	0	2	85	2	0	3	1	2	1.08	1	1	0	0	24.65	1	68.0438	3	0	0.65	1
1244	1	1	66	2	0	1	1	1	2.44	2	1	1	1	38.04	3	199.339	4	0	0.58	1
1251	0	1	71	2	0	4	1	2	3.47	2	1	1	1	23.17	1	25.7224	1	0	0.63	1
1255	0	2	68	2	0	3	3	1	4	3	0	1	1	29.91	2	62.935	3	0	0.47	1
1268	1	2	67	2	0	1	1	2	0.69	1	1	0	1	25.43	2	33.3164	1	0	0.15	0
1273	0	2	73	2	0	1	1	1	0.87	1	0	1	1	33.85	3	130.048	4	0	1.16	1
1279	1	1	72	2	1	3	3	2	0.85	1	0	1	1	27.3	2	114.833	4	0	0.29	0
1283	1	1	67	2	0	4	2	1	4.24	3	0	1	1	23.86	1	19.4188	1	0	0.67	1
1295	1	1	60	2	0	3	2	1	5	3	0	1	1	34.35	3	69.598	3	0	0.25	0
1328	0	1	54	1	1	3	3	1	4.44	3	0	1	1	30.27	3	185.839	4	0	0.53	1
1332	0	2	63	2	0	3	1	2	0.72	1	1	1	1	27.1	2	34.262	2	0	0.41	1
1342	0	2	78	2	0	1	1	1	1.23	1	0	0	1	48.81	3	126.15	4	0	0.78	1
1343	0	2	72	2	0	3	2	1	2.67	2	1	1	1	36.46	3	82.0046	3	0	0.69	1
1351	0	2	81	2	0	1	2	1	2.93	2	1	0	0	18.73	1	21.2872	1	0	0.48	1
1352	0	1	67	2	1	3	2	1	5	3	0	0	0	24.85	1	64.9054	3	0	0.18	0
1358	0	2	75	2	0	4	1	2	1.32	2	1	0	0	34.69	3	45.5672	2	0	1.49	1
1374	0	1	75	2	1	4	1	1	0.94	1	0	0	0	28.28	2	28.056	1	0	0.15	0
1394	0	1	85	2	0	3	2	1	1.48	2	1	1	1	33.43	3	47.1706	2	0	0.56	1
1430	1	1	54	1	0	1	1	2	1.2	1	0	1	1	27.51	2	43.3532	2	0	0.24	0
1436	0	2	73	2	0	1	1	1	0.8	1	1	0	0	36.61	3	115.96	4	1	0.31	1
1465	1	2	64	2	0	1	1	1	1.8	2	0	1	1	23.81	1	55.6075	3	0	0.14	0
1505	0	1	80	2	0	3	2	1	1.24	1	1	1	0	27.56	2	97.104	4	0	0.16	0
1534	0	1	60	2	0	3	3	1	5	3	1	1	1	31.01	3	127.789	4	1	0.15	0
1546	1	2	57	1	0	1	1	1	3.16	2	0	0	0	24.9	1	23.0048	1	0	0.2	0
1552	1	2	60	2	0	3	1	1	4.52	3	1	0	1	36.26	3	117.586	4	0	1.53	1
1561	1	2	80	2	0	3	2	2	1.44	2	1	0	0	22.34	1	26.0946	1	0	0.27	0
1571	1	1	65	2	0	3	3	1	5	3	1	1	0	27.41	2	41.349	2	1	1.05	1
1589	1	2	52	1	0	1	1	1	1.08	1	1	0	0	24.8	1	29.5184	1	0	0.95	1
1616	0	2	62	2	0	3	3	1	5	3	0	0	1	23.94	1	23.478	1	0	1.35	1
1629	1	1	73	2	0	1	1	1	0.08	1	0	0	1	25.46	2	27.4715	1	0	2.58	1
1634	0	2	75	2	0	3	2	2	4.19	3	0	0	0	36.54	3	59.166	3	0	0.12	0
1644	0	2	72	2	0	3	3	1	1.91	2	0	0	0	27.27	2	44.7441	2	0	0.31	1
1659	1	1	51	1	0	2	3	1	5	3	0	1	1	28.3	2	74.151	3	0	0.16	0
1663	1	1	59	1	1	2	1	1	1.07	1	1	1	1	33.86	3	54.144	2	0	0.55	1
1684	1	1	66	2	0	1	1	1	1.81	2	1	1	1	24.01	1	42.5546	2	0	0.25	0
1696	1	2	51	1	0	3	3	1	5	3	1	1	1	26.18	2	27.3168	1	0	0.17	0
1721	1	1	59	1	0	3	2	1	5	3	0	0	1	29.61	2	59.007	3	0	0.03	0
1729	1	2	64	2	1	4	2	2	1.2	1	1	0	0	37.81	3	105.495	4	0	0.17	0
1730	1	1	60	2	0	1	1	1	1.13	1	0	0	1	25.49	2	56.776	3	0	0.04	0
1737	1	2	64	2	0	1	2	1	4.32	3	1	0	0	29.4	2	73.9288	3	0	1.17	1
1779	0	1	52	1	0	1	1	1	1.14	1	0	0	1	30.19	3	49.12	2	0	0.25	0
1792	1	1	50	1	0	3	2	1	1.06	1	1	1	1	46.75	3	310.954	4	0	0.97	1
1799	1	2	66	2	0	1	1	1	0.68	1	0	0	1	26.18	2	64.9128	3	0	0.13	0
1817	0	2	72	2	0	3	1	2	1.3	1	0	1	0	29.8	2	154.534	4	0	0.42	1
1824	1	1	68	2	0	1	1	1	0.78	1	0	1	1	29.65	2	47.1786	2	1	0.27	0
1825	0	1	75	2	0	1	1	1	1.14	1	1	1	0	27.86	2	137.588	4	0	0.38	1
1873	1	2	55	1	1	2	1	1	0.89	1	0	0	0	23.46	1	111.046	4	1	0.26	0
1892	0	2	75	2	0	3	3	1	3.56	3	0	1	1	28.85	2	32.296	1	0	0.11	0
1897	0	1	70	2	0	1	2	1	1.01	1	1	1	1	31.62	3	216.874	4	1	0.73	1
1898	0	1	81	2	0	3	3	1	5	3	0	0	1	22.25	1	15.0732	1	1	0.45	1
1916	1	2	65	2	0	3	3	1	5	3	0	0	0	30.55	3	45.6885	2	1	0.25	0
1919	0	2	79	2	0	3	3	2	1.42	2	0	0	1	24.83	1	29.6212	1	0	4.47	1
1921	0	1	66	2	0	3	2	1	4.52	3	0	1	1	25.29	2	42.4495	2	0	0.1	0
1945	0	2	82	2	0	5	3	2	2.18	2	0	0	0	21.47	1	21.504	1	1	0.02	0
1952	0	1	70	2	0	1	1	1	1.24	1	0	0	0	23.44	1	49.2678	2	0	0.19	0
1978	1	1	67	2	0	1	1	1	0.72	1	0	1	1	26.73	2	44.4465	2	1	0.07	0
1987	0	2	66	2	0	4	3	2	4.79	3	0	1	0	27.15	2	25.69	1	0	0.27	0
2008	1	1	55	1	0	4	1	2	1.74	2	1	1	1	19.98	1	10.735	1	0	0.35	1
2014	1	2	51	1	0	3	3	2	3.64	3	0	0	0	29.98	2	46.3671	2	0	0.87	1
2019	1	2	63	2	0	4	1	2	4.95	3	0	1	1	21.35	1	9.6855	1	0	0.07	0
2020	1	2	53	1	0	1	2	1	5	3	0	0	0	21.27	1	8.4335	1	0	0.04	0
2025	1	2	51	1	0	1	1	1	2.75	2	1	1	0	33.29	3	108.36	4	1	1.6	1
2045	0	1	51	1	0	1	1	1	3.08	2	1	0	1	37.22	3	85.8458	3	0	0.14	0
2053	0	1	74	2	0	4	1	2	0.78	1	0	1	0	21.4	1	17.1543	1	1	0.92	1
2061	0	1	73	2	0	2	2	1	0.76	1	1	1	1	26.14	2	51.8	2	0	0.29	0
2068	1	2	68	2	0	3	2	2	3.95	3	1	0	1	26.61	2	135.839	4	0	0.41	1
2084	1	1	76	2	0	4	2	2	1.72	2	1	0	0	27.92	2	99.0888	4	1	0.1	0
2102	1	2	85	2	0	3	3	2	1.44	2	1	1	1	27.55	2	48.1694	2	0	0.23	0
2103	1	1	62	2	0	4	1	1	1.02	1	1	0	1	31.68	3	34.7728	2	0	0.14	0
2146	0	1	73	2	1	1	1	2	0.73	1	1	0	1	24.47	1	202.471	4	0	0.42	1
2168	1	2	60	2	1	4	3	2	1.38	2	0	1	1	46.12	3	247.934	4	0	0.44	1
2184	1	1	60	2	0	3	3	1	5	3	0	0	1	23.62	1	31.2438	1	0	0.01	0
2210	1	2	64	2	0	1	2	1	4	3	1	1	1	41.43	3	91.6412	4	1	0.71	1
2212	0	1	57	1	0	1	2	1	4.19	3	0	0	0	19.81	1	13.1651	1	0	0.06	0
2225	1	2	62	2	1	1	1	1	5	3	0	1	0	28.32	2	100.04	4	0	1.77	1
2231	1	1	58	1	0	3	1	1	2.26	2	0	1	1	26.6	2	33.732	1	0	0.28	0
2297	1	2	53	1	0	3	3	2	5	3	0	1	1	26.23	2	12.7125	1	1	0.04	0
2307	0	1	80	2	0	1	1	1	0.89	1	1	1	1	25.49	2	45.5906	2	1	0.03	0
2318	0	2	80	2	0	3	2	1	3.11	2	1	1	0	32.78	3	77.7228	3	0	1.1	1
2331	0	1	62	2	1	3	2	1	3.89	3	0	1	1	20.81	1	23.0552	1	0	0.13	0
2336	1	2	63	2	0	3	2	1	5	3	1	1	0	23.67	1	60.704	3	1	1.76	1
2344	1	1	60	2	0	1	1	2	0.78	1	0	1	0	26.36	2	144.304	4	0	0.2	0
2349	0	1	64	2	0	5	3	2	1.07	1	0	1	1	26.81	2	51.414	2	0	0.3	1
2360	1	2	64	2	1	1	1	2	0.96	1	0	0	0	30.9	3	141.813	4	0	0.23	0
2392	1	2	50	1	0	3	1	1	2.17	2	1	0	0	42.59	3	64.5946	3	0	1.09	1
2395	0	2	65	2	0	2	2	1	3.29	2	1	1	1	29.04	2	133.864	4	0	0.49	1
2429	1	1	58	1	0	4	3	1	5	3	1	1	1	18.33	1	5.01	1	0	0.03	0
2432	0	2	60	2	0	1	2	1	1.41	2	1	1	1	31.74	3	59.5665	3	0	1.77	1
2441	1	1	52	1	0	3	3	1	5	3	0	1	1	21.46	1	16.8096	1	0	0.04	0
2451	0	2	59	1	0	1	1	2	1.06	1	0	1	1	35.38	3	73.2672	3	0	0.37	1
2458	1	2	62	2	0	1	1	1	1.37	2	0	1	1	29.55	2	65.6997	3	0	0.84	1
2483	1	2	50	1	0	4	2	2	2.99	2	1	1	1	33.27	3	74.7686	3	0	0.27	0
2488	0	1	81	2	0	1	1	1	0.89	1	1	1	1	24.41	1	29.5932	1	0	5.24	1
2500	1	2	50	1	0	3	1	2	1.42	2	1	0	1	62.47	3	122.371	4	0	4.63	1
2505	0	1	74	2	0	1	1	1	0.98	1	0	1	0	21.57	1	10.8363	1	0	0.18	0
2528	0	1	82	2	0	3	2	1	1.85	2	0	0	1	34.81	3	44.082	2	0	0.7	1
2551	0	2	72	2	0	4	1	2	5	3	0	0	1	28.74	2	32.3008	1	1	0.4	1
2601	1	1	55	1	0	4	1	2	2.09	2	0	1	1	20.08	1	8.928	1	1	0.15	0
2605	1	2	64	2	0	4	1	2	1.56	2	1	0	0	18.63	1	12.9875	1	1	1.11	1
2615	1	1	72	2	0	3	1	1	1.82	2	1	0	1	28.09	2	71.9625	3	0	0.08	0
2617	0	2	66	2	1	5	1	1	0.62	1	0	0	0	21.51	1	87.4239	3	0	0.09	0
2645	0	1	65	2	0	2	3	1	0.62	1	0	1	1	25.11	2	40.8935	2	0	0.28	0
2678	0	2	78	2	0	4	1	1	2.67	2	1	0	1	26.91	2	57.5046	3	0	1.55	1
2682	1	2	52	1	1	3	1	1	3.95	3	1	0	1	48.43	3	222.321	4	1	1.12	1
2696	0	2	84	2	0	4	3	2	3.08	2	1	1	1	26.15	2	35.4468	2	0	0.15	0
2701	0	1	69	2	1	4	3	1	2.98	2	1	1	1	36.74	3	184.822	4	0	0.59	1
2702	1	1	61	2	0	3	3	1	2.71	2	1	0	0	27.69	2	45.5532	2	1	0.68	1
2723	1	1	66	2	1	1	2	2	2.18	2	1	1	1	25.74	2	102.538	4	0	0.1	0
2754	0	1	65	2	0	2	1	2	1.2	1	0	1	1	25.35	2	77.1905	3	0	0.06	0
2769	0	1	76	2	0	1	1	1	2.34	2	1	1	1	25.77	2	67.3364	3	0	0.16	0
2790	0	2	50	1	0	4	3	2	0.79	1	0	0	0	33.82	3	71.344	3	0	0.1	0
2798	1	1	64	2	0	1	2	1	2.26	2	0	0	0	23.91	1	16.256	1	0	0.19	0
2816	1	1	63	2	1	1	1	1	4.59	3	1	0	0	23.38	1	26.6409	1	0	0.06	0
2819	1	2	68	2	0	3	2	1	0.92	1	1	0	0	32.24	3	108.53	4	0	0.29	0
2822	1	1	56	1	0	1	1	1	3.16	2	0	1	1	29.7	2	226.275	4	0	0.17	0
2825	0	2	70	2	0	3	2	2	0.73	1	0	0	0	30.55	3	69.8425	3	0	1.12	1
2830	0	2	66	2	1	4	2	2	1.92	2	0	0	0	25.19	2	14.2209	1	0	0.31	1
2834	1	2	52	1	0	3	3	2	0.89	1	0	1	1	37.63	3	70.609	3	0	0.43	1
2864	0	2	71	2	1	1	1	2	0.64	1	0	0	0	29.24	2	54.7855	2	0	0.65	1
2884	0	1	72	2	0	1	1	1	1.24	1	1	1	1	29.74	2	65.7475	3	0	0.27	0
2895	0	2	76	2	1	1	2	1	1.45	2	1	0	0	24.57	1	66.7206	3	1	0.06	0
2897	0	1	77	2	1	2	1	1	2.17	2	0	0	0	29.62	2	51.4982	2	0	0.39	1
2899	1	2	56	1	1	3	1	1	2.49	2	0	1	0	40.71	3	113.118	4	1	1.42	1
2912	0	1	71	2	0	5	2	1	2.54	2	1	1	1	20.1	1	10.507	1	0	0.1	0
2929	1	2	61	2	1	1	1	1	4.52	3	1	1	0	27.74	2	66.5	3	0	0.48	1
2934	1	2	55	1	0	1	3	2	1.62	2	0	0	0	28.87	2	145.845	4	1	0.4	1
2936	1	1	66	2	0	3	3	1	3.11	2	0	1	1	27.84	2	172.133	4	0	0.1	0
2938	0	1	80	2	0	1	1	1	0.99	1	1	1	1	25.55	2	17.515	1	0	0.13	0
2948	1	1	67	2	0	4	1	1	1.58	2	1	0	1	30.14	3	55.395	3	1	0.89	1
2962	0	1	73	2	0	1	1	1	0.92	1	0	1	1	22.87	1	39.7015	2	0	1.35	1
2973	0	1	62	2	0	2	1	2	1.21	1	0	1	1	25.52	2	15.617	1	1	0.04	0
2977	0	2	69	2	1	1	1	1	2.84	2	0	0	1	29.72	2	76.8638	3	1	1.16	1
2987	1	1	69	2	0	3	1	1	1.24	1	0	1	1	30.97	3	50.0798	2	0	0.87	1
2992	1	1	53	1	0	5	3	1	5	3	0	0	1	31.33	3	32.5182	1	0	0.05	0
3013	0	2	73	2	1	1	1	2	1.26	1	0	1	0	25.44	2	57.112	3	0	0.29	0
3035	0	2	69	2	0	3	2	1	3.16	2	1	0	0	30.18	3	54.3586	2	0	1.26	1
3045	1	2	73	2	0	4	1	2	0.75	1	1	1	1	38.77	3	48.4538	2	0	1.36	1
3080	1	1	51	1	0	1	3	1	5	3	0	1	1	27.8	2	26.057	1	0	0.2	0
3085	1	1	68	2	0	1	2	1	2.27	2	1	1	0	35.54	3	131.552	4	1	0.4	1
3095	1	1	64	2	0	1	1	1	1.19	1	1	0	1	42.83	3	202.402	4	0	0.89	1
3098	0	2	68	2	0	3	3	1	4.44	3	0	0	1	21.61	1	17.917	1	0	0.05	0
3116	1	1	57	1	0	1	1	1	1.08	1	0	0	0	27.15	2	84.0232	3	0	0.36	1
3122	1	2	78	2	0	3	2	1	4.07	3	1	0	1	30.6	3	163.944	4	1	0.94	1
3141	0	1	63	2	0	2	1	2	1.38	2	0	0	1	26.22	2	66.495	3	0	2.59	1
3173	0	1	65	2	0	3	2	1	1.78	2	0	0	1	34.59	3	123.654	4	0	0.07	0
3205	0	2	69	2	0	3	2	1	5	3	0	1	1	24.73	1	18.4129	1	0	0.22	0
3215	1	2	55	1	0	4	2	2	2.63	2	1	0	1	32.37	3	24.6915	1	1	0.2	0
3234	1	1	62	2	0	3	2	1	3.73	3	0	1	1	34.95	3	175.038	4	0	0.58	1
3246	0	1	74	2	0	3	2	2	2.28	2	0	0	0	22.31	1	14.5336	1	1	0.11	0
3258	0	2	72	2	0	1	1	2	0.41	1	0	0	0	38.27	3	118.573	4	1	0.56	1
3273	1	2	56	1	0	4	1	1	4.67	3	1	1	1	28.18	2	176.967	4	1	0.44	1
3274	1	2	50	1	0	5	2	2	0.65	1	0	0	0	48.08	3	378.69	4	0	2.44	1
3275	0	2	63	2	0	1	2	1	4.44	3	0	0	1	28.1	2	77.0618	3	0	3.69	1
3281	1	1	65	2	0	1	1	1	0.7	1	0	1	0	40.33	3	106.401	4	0	1.9	1
3292	1	1	77	2	0	3	3	1	4	3	1	1	1	27.96	2	67.8042	3	0	0.5	1
3296	0	2	74	2	0	4	1	1	2.98	2	0	1	0	29.93	2	33.1958	1	0	0.14	0
3305	0	2	76	2	0	3	2	1	1.42	2	1	0	0	34.22	3	51.666	2	0	0.33	1
3333	0	2	80	2	0	3	3	2	2.99	2	1	0	0	33.59	3	236.974	4	1	0.61	1
3344	0	1	63	2	0	5	2	1	1.19	1	0	0	0	25.7	2	21.9373	1	0	0.14	0
3345	0	2	81	2	0	3	3	2	0	1	0	1	1	21.58	1	36.024	2	1	0.07	0
3350	0	1	67	2	1	4	1	1	1.87	2	1	1	1	25.94	2	34.02	2	1	0.07	0
3356	0	1	70	2	0	1	2	1	0.89	1	0	1	1	26.33	2	82.4915	3	1	0.04	0
3357	1	2	58	1	0	3	3	1	5	3	0	0	1	22.48	1	28.6176	1	0	0.06	0
3362	1	2	54	1	0	3	3	1	4.89	3	0	1	0	27.63	2	104.027	4	0	0.24	0
3382	0	1	74	2	1	1	1	2	1.69	2	1	0	1	36.63	3	163.74	4	0	0.58	1
3408	1	1	67	2	0	3	3	2	2.22	2	0	0	1	26.51	2	41.446	2	1	0.14	0
3412	1	1	66	2	0	3	2	1	1.02	1	1	1	1	30.74	3	61.0211	3	0	0.32	1
3436	0	2	63	2	0	1	1	2	1.94	2	0	0	0	32.13	3	113.994	4	0	0.21	0
3450	0	2	85	2	1	1	1	2	0.69	1	1	0	0	25.86	2	43.9614	2	0	3.36	1
3455	0	1	75	2	0	2	1	1	0.89	1	1	0	1	34.78	3	39.4953	2	0	1.02	1
3462	1	2	65	2	1	1	1	2	2.43	2	1	0	0	29.8	2	79.0236	3	0	0.5	1
3466	1	1	70	2	0	3	2	2	1.15	1	0	1	1	27.84	2	66.5266	3	0	0.77	1
3478	1	1	51	1	0	3	2	1	5	3	0	1	1	36.53	3	171.407	4	0	0.55	1
3482	0	2	69	2	0	1	1	2	1.27	1	0	0	0	26.45	2	39.2408	2	0	0.25	0
3489	0	2	70	2	0	1	1	1	2.39	2	1	0	1	34.5	3	58.692	3	1	0.48	1
3514	1	1	80	2	0	4	1	2	1.3	1	1	1	1	21.21	1	19.3022	1	1	0.7	1
3523	1	2	61	2	0	1	3	1	2.76	2	0	1	1	47.46	3	107.647	4	1	1.02	1
3545	0	2	66	2	0	3	2	2	2.99	2	0	1	1	24.29	1	41.666	2	1	0.27	0
3548	1	1	64	2	1	1	3	1	1.51	2	1	0	1	23.33	1	16.4844	1	1	0.03	0
3559	1	1	60	2	0	1	1	2	0.69	1	0	0	1	34.35	3	44.0045	2	0	0.23	0
3566	1	2	67	2	0	2	1	2	1.02	1	0	0	1	25.36	2	23.2071	1	1	0.21	0
3575	1	1	70	2	0	1	1	2	0.78	1	0	1	1	28.58	2	86.4432	3	0	1.4	1
3597	1	1	65	2	0	3	3	1	5	3	1	1	1	28.34	2	71.8207	3	0	0.3	1
3614	1	2	62	2	0	2	2	1	0.76	1	0	0	0	32.28	3	51.198	2	0	0.22	0
3617	1	1	70	2	0	1	1	1	1.08	1	1	1	1	31.42	3	64.8648	3	1	0.21	0
3646	1	2	50	1	0	1	2	2	0.65	1	0	0	1	20.58	1	7.11	1	0	0.04	0
3652	1	1	66	2	0	3	2	1	3.71	3	1	0	0	33.68	3	82.4382	3	0	0.3	1
3664	0	2	82	2	0	2	1	2	0.96	1	1	0	1	29.42	2	49.9182	2	1	0.45	1
3668	0	2	79	2	0	2	2	2	1.08	1	0	0	0	23.47	1	47.892	2	1	0.48	1
3681	0	1	50	1	0	4	3	1	2.05	2	0	0	0	25.87	2	14.1732	1	1	0.23	0
3695	1	2	75	2	0	3	1	1	0.69	1	1	0	0	28.1	2	29.172	1	0	0.17	0
3711	1	1	66	2	0	1	1	1	1.99	2	0	0	0	28.04	2	49.8525	2	1	0.07	0
3730	0	2	72	2	0	1	1	2	5	3	0	0	0	32.93	3	89.598	4	0	0.95	1
3743	0	2	76	2	1	1	1	2	0.32	1	1	1	0	20.79	1	47.6328	2	0	29.6	1
3748	1	2	57	1	0	3	3	1	5	3	0	1	1	27.35	2	135.169	4	0	0.56	1
3750	1	2	62	2	0	3	3	1	5	3	1	1	1	29.38	2	49.2536	2	1	0.08	0
3757	0	1	76	2	0	3	3	1	5	3	0	0	1	26.48	2	35.175	2	1	0.35	1
3769	0	2	80	2	0	4	2	2	2.71	2	1	1	1	32.33	3	139.768	4	0	1.15	1
3780	1	1	66	2	1	1	1	1	1.08	1	1	0	1	25.22	2	27.027	1	0	0.59	1
3786	0	1	80	2	0	3	2	1	5	3	1	1	0	22.4	1	20.6055	1	0	4.95	1
3797	0	1	68	2	0	3	3	1	5	3	1	1	1	37.67	3	45.5715	2	0	0.55	1
3802	1	1	73	2	0	4	1	1	0.89	1	0	0	1	29.72	2	47.085	2	0	4.63	1
3804	1	2	65	2	0	3	3	1	5	3	0	0	1	33.68	3	53.274	2	0	0.24	0
3816	1	1	54	1	0	1	3	1	5	3	0	0	1	29.04	2	50.3625	2	0	0.38	1
3849	0	2	85	2	0	3	1	2	1.82	2	1	1	1	26.45	2	61.548	3	0	0.06	0
3870	0	1	62	2	0	4	2	2	0.89	1	1	1	1	28.45	2	77.3028	3	0	0.6	1
3884	1	2	57	1	0	4	1	1	1.68	2	0	1	0	32.33	3	100.906	4	0	1.03	1
3890	0	2	71	2	0	1	1	1	0.92	1	0	1	1	28.01	2	45.7357	2	0	0.14	0
3893	0	1	51	1	0	5	3	1	5	3	1	1	1	31.03	3	70.6146	3	1	0.55	1
3894	1	2	61	2	0	4	1	2	0.56	1	1	0	0	32.47	3	58.9024	3	1	0.22	0
3915	1	2	59	1	0	3	3	1	5	3	1	1	1	32.48	3	101.63	4	0	1.61	1
3930	1	2	70	2	1	4	3	2	2.69	2	1	1	0	37.35	3	161.705	4	1	1.02	1
3946	1	1	61	2	1	1	1	1	1.78	2	0	1	1	31.02	3	43.208	2	1	1.24	1
3955	0	2	64	2	0	3	2	1	2.58	2	0	0	0	21.73	1	23.639	1	0	0.76	1
3960	1	1	62	2	1	3	1	1	0.44	1	1	0	0	33.92	3	259.318	4	0	1.51	1
3967	1	1	53	1	0	3	3	1	1.78	2	1	1	1	26.31	2	41.9785	2	0	0.05	0
3981	0	2	82	2	0	3	3	2	1.08	1	1	1	1	26.2	2	101.94	4	0	0.2	0
3999	0	1	73	2	0	2	1	2	0.6	1	1	1	1	34.88	3	166.34	4	0	0.81	1
4011	1	1	56	1	1	3	3	1	3.11	2	1	0	0	53.1	3	136.582	4	0	0.19	0
4037	1	2	79	2	1	3	1	1	0.89	1	1	1	0	24.63	1	87.932	3	0	0.16	0
4045	1	1	84	2	0	3	2	2	1.44	2	0	1	1	24.65	1	34.8235	2	0	0.11	0
4049	1	1	85	2	0	3	1	1	1.87	2	1	1	0	19.45	1	23.353	1	1	0.32	1
4075	1	2	52	1	0	1	1	2	0.95	1	0	0	1	35.65	3	92.1888	4	0	0.91	1
4096	0	1	81	2	0	3	3	1	5	3	0	1	1	25.13	2	13.55	1	0	0.62	1
4101	1	1	67	2	0	1	1	1	2.93	2	1	1	1	25.51	2	38.2165	2	0	0.66	1
4143	1	1	52	1	0	3	2	1	5	3	0	0	0	26.89	2	42.2233	2	0	0.17	0
4199	0	1	61	2	0	4	1	1	3.53	3	1	0	1	39.68	3	148.05	4	0	0.55	1
4212	1	1	62	2	0	1	1	1	1.63	2	0	1	1	29.86	2	37.92	2	0	0.08	0
4250	0	2	73	2	0	4	1	2	1.32	2	0	0	0	36.78	3	68.7897	3	0	0.2	0
4255	0	2	61	2	0	3	3	1	2.67	2	0	0	1	29.8	2	73.4268	3	0	0.45	1
4260	1	2	61	2	0	1	1	1	2.22	2	1	0	0	29.63	2	267.268	4	0	0.49	1
4261	0	1	72	2	1	1	1	1	0.96	1	0	1	1	25.59	2	72.0148	3	1	0.33	1
4263	0	2	74	2	0	3	3	2	1.8	2	0	0	0	24.96	1	46.2024	2	1	0.47	1
4277	1	1	64	2	0	1	1	1	3.07	2	1	1	1	37.62	3	72.5582	3	0	0.57	1
4303	0	1	78	2	1	4	1	2	1.56	2	1	1	0	23.12	1	112.551	4	0	0.5	1
4318	1	2	58	1	0	5	1	2	0.28	1	0	0	0	33.01	3	117.583	4	1	0.52	1
4338	1	1	58	1	0	2	1	2	1.2	1	0	1	1	22.53	1	26.4496	1	1	0.46	1
4373	0	2	72	2	0	4	1	1	1.08	1	1	0	0	35.93	3	67.203	3	0	0.42	1
4390	1	1	85	2	0	3	1	1	3.11	2	0	1	0	24.01	1	32.6256	1	0	0.45	1
4396	0	1	60	2	0	4	1	2	0.66	1	0	0	0	23.08	1	4.6746	1	1	0.01	0
4399	0	1	75	2	0	3	1	1	2.67	2	1	1	0	28.83	2	54.823	2	0	0.23	0
4405	1	2	52	1	0	1	3	1	4.34	3	0	1	0	28.35	2	68.34	3	0	0.2	0
4419	1	1	52	1	0	3	1	1	1.11	1	0	1	1	41.08	3	134.838	4	0	0.35	1
4445	0	2	76	2	0	3	3	2	1.46	2	0	0	1	23.68	1	35.4468	2	0	0.1	0
4461	1	1	80	2	0	3	3	2	5	3	1	0	1	29.9	2	139.716	4	0	0.64	1
4472	1	1	73	2	0	1	1	1	0.59	1	1	0	1	28.81	2	53.387	2	0	0.08	0
4497	0	2	62	2	1	1	3	1	0.89	1	1	1	0	25.91	2	86.9275	3	0	0.38	1
4502	1	1	53	1	0	3	3	1	5	3	0	1	1	24.07	1	50.2528	2	0	0.1	0
4525	1	1	67	2	0	3	1	1	1.55	2	0	1	1	26.2	2	66.0402	3	0	0.69	1
4557	0	1	60	2	0	1	2	1	2.05	2	0	0	1	21.88	1	16.254	1	0	0.17	0
4559	1	2	70	2	0	4	1	2	0	1	0	1	1	28.54	2	74.6356	3	0	2.12	1
4574	0	1	85	2	0	3	1	1	1.33	2	1	0	0	30.56	3	71.9355	3	0	0.39	1
4581	1	2	56	1	0	5	3	1	1.28	1	1	1	1	48.34	3	93.8952	4	0	0.84	1
4621	1	1	69	2	0	3	1	1	2.45	2	0	1	0	29.1	2	91.449	4	0	0.13	0
4624	1	1	65	2	1	1	1	1	1.78	2	0	1	1	22.99	1	26.7968	1	0	0.11	0
4636	0	2	85	2	0	3	1	2	1.46	2	0	0	0	22.85	1	62.3029	3	0	0.42	1
4644	1	2	64	2	0	2	1	1	1.24	1	1	0	0	32.04	3	81.852	3	0	0.91	1
4669	1	2	61	2	0	1	1	1	2.93	2	0	0	0	25.27	2	23.8007	1	0	0.08	0
4679	1	1	54	1	0	1	1	1	2.88	2	0	1	1	21.74	1	49.9785	2	0	0.06	0
4688	1	2	60	2	1	4	2	2	3.35	2	1	1	0	46.5	3	111.58	4	0	0.6	1
4727	1	2	68	2	1	5	3	1	2.76	2	1	1	0	37.36	3	105.007	4	0	0.55	1
4728	1	2	62	2	1	1	1	1	3.07	2	0	0	0	28.84	2	46.529	2	0	0.46	1
4732	0	2	70	2	0	3	1	1	2.22	2	0	0	0	27.53	2	43.6071	2	1	0.34	1
4755	0	1	63	2	0	4	2	1	3.73	3	1	0	1	30.74	3	41.032	2	0	0.28	0
4764	1	2	60	2	1	2	1	2	1.08	1	0	0	0	20.6	1	24.932	1	0	0.08	0
4778	0	1	75	2	0	3	3	1	5	3	1	1	1	30.15	3	84.1185	3	0	0.27	0
4781	0	1	54	1	0	4	3	1	4.11	3	1	0	1	30.3	3	56.1426	3	0	0.17	0
4800	0	1	67	2	1	1	1	1	1.55	2	1	1	1	26.18	2	236.668	4	0	0.54	1
4803	1	2	50	1	0	3	1	2	0.84	1	0	1	1	21.71	1	76.3456	3	0	0.73	1
4812	1	2	64	2	0	1	1	2	1.81	2	0	0	0	25.86	2	313.723	4	0	0.61	1
4823	1	1	59	1	0	1	1	1	1.1	1	1	1	1	27.46	2	53.0076	2	0	0.17	0
4828	0	2	67	2	0	4	1	1	1.94	2	1	0	0	28.63	2	25.5231	1	0	0.02	0
4834	1	2	50	1	0	5	1	1	2.1	2	0	0	0	20.47	1	101.644	4	0	0.23	0
4842	0	2	53	1	0	3	2	1	4.38	3	1	1	1	23.21	1	19.818	1	0	0.21	0
4863	0	1	80	2	0	1	1	1	2.73	2	1	1	1	27.84	2	54.683	2	0	0.55	1
4868	0	2	52	1	0	1	1	1	0.86	1	0	0	0	21.28	1	13.7992	1	1	0.02	0
4905	1	2	63	2	0	1	1	2	4.25	3	0	0	0	29.19	2	140.281	4	0	0.24	0
4931	1	1	63	2	0	1	1	1	3.96	3	0	0	1	22.44	1	25.4092	1	0	0.46	1
4964	1	1	70	2	0	1	1	1	3.25	2	1	0	1	31.1	3	62.713	3	0	0.96	1
4966	1	1	65	2	0	1	1	1	1.96	2	0	1	1	30.31	3	115.573	4	0	0.43	1
4982	1	2	65	2	1	3	2	2	1.44	2	0	1	0	22.83	1	34.959	2	0	0.01	0
4988	0	2	59	1	0	3	3	2	2.16	2	1	1	1	32.58	3	146.162	4	0	0.08	0
4990	0	2	56	1	1	1	1	1	1.63	2	0	1	0	22.29	1	71.6233	3	0	0.16	0
4995	0	1	73	2	0	2	3	1	1.07	1	1	0	1	27.59	2	97.614	4	1	0.18	0
5002	1	1	66	2	0	1	1	2	1.15	1	0	1	1	26.48	2	15.4998	1	0	1.64	1
5009	0	1	57	1	0	3	3	1	5	3	1	1	1	24.36	1	40.3248	2	1	0.33	1
5016	1	1	54	1	0	4	2	1	2.09	2	0	1	1	21.4	1	115.16	4	0	0.18	0
5093	1	2	53	1	0	3	2	1	5	3	0	0	1	23.4	1	29.4512	1	0	0.92	1
5184	1	1	61	2	1	1	3	1	5	3	1	0	1	24.77	1	53.466	2	1	0.08	0
5195	1	2	74	2	0	1	1	1	0.85	1	1	0	0	30.67	3	71.64	3	1	0.45	1
5198	1	2	50	1	0	2	2	2	4	3	0	0	1	30.74	3	33.2434	1	0	0.85	1
5222	0	2	71	2	0	4	2	2	2.49	2	1	0	0	34.46	3	34.903	2	0	0.36	1
5230	0	2	55	1	0	3	3	1	5	3	0	1	1	26.45	2	44.352	2	1	0.58	1
5235	1	2	70	2	0	4	3	2	2.51	2	1	0	0	38.51	3	61.44	3	0	0.26	0
5248	1	1	67	2	1	3	1	1	1.05	1	1	1	1	40.2	3	90.8544	4	0	0.53	1
5265	0	2	81	2	0	3	2	2	1.58	2	0	0	0	30.82	3	417.225	4	0	2.59	1
5274	0	2	77	2	1	1	1	2	0.54	1	0	0	1	33.12	3	115.175	4	0	0.52	1
5275	1	1	60	2	0	3	2	1	4.89	3	0	1	1	35.57	3	232.108	4	0	0.32	1
5278	0	1	65	2	0	1	1	1	1.24	1	0	1	1	26.17	2	110.64	4	0	0.22	0
5284	1	2	70	2	0	3	3	1	5	3	0	0	0	30.08	3	75.738	3	1	0.05	0
5294	1	2	54	1	0	4	1	2	1.74	2	1	0	0	29.77	2	28.259	1	0	0.23	0
5302	0	1	62	2	0	3	2	1	2.67	2	0	1	1	23.54	1	32.0024	1	0	0.21	0
5309	1	2	55	1	0	1	1	2	0.86	1	0	1	0	25.28	2	31.5468	1	1	0.84	1
5310	0	1	82	2	0	3	3	1	5	3	0	1	1	24.34	1	37.1176	2	0	0.54	1
5315	1	1	60	2	0	4	3	1	5	3	0	1	1	25.85	2	36.735	2	0	0.02	0
5321	0	2	76	2	0	1	1	2	0.6	1	0	0	0	20.57	1	15.3594	1	0	0.35	1
5332	1	2	70	2	0	2	1	2	2.04	2	1	0	0	29.06	2	83.354	3	0	0.26	0
5333	1	1	56	1	0	3	3	1	5	3	0	1	1	32.02	3	121.22	4	0	0.37	1
5338	0	1	75	2	0	1	1	1	0.5	1	0	1	1	26.3	2	51.6511	2	0	0.43	1
5341	1	2	52	1	0	3	3	2	0.78	1	0	1	0	32.94	3	134.995	4	0	0.13	0
5363	0	1	81	2	0	3	3	1	3.56	3	0	0	1	23.94	1	32.7446	1	1	0.05	0
5396	1	1	65	2	0	1	1	2	1.49	2	0	1	1	24.32	1	44.7456	2	0	0.29	0
5408	0	1	50	1	0	4	2	1	5	3	1	1	1	35.06	3	238.34	4	0	0.29	0
5411	0	2	57	1	0	1	1	2	1.44	2	0	0	0	31.56	3	91.143	4	0	1.36	1
5432	1	2	71	2	0	3	3	1	1.07	1	0	1	0	25.49	2	191.145	4	0	0.77	1
5438	0	2	81	2	0	3	2	2	2.46	2	0	0	1	29.36	2	58.065	3	0	0.24	0
5452	0	2	85	2	0	3	3	2	1.44	2	1	0	0	26.43	2	80.9814	3	0	0.16	0
5459	1	2	66	2	0	3	1	1	1.02	1	1	0	0	28.65	2	244.821	4	0	0.31	1
5463	0	1	60	2	0	1	1	2	0.54	1	0	1	1	27.46	2	48.0654	2	1	0.08	0
5472	1	1	61	2	0	3	1	1	3.6	3	1	0	0	30.97	3	32.0295	1	0	0.52	1
5476	1	2	56	1	0	1	1	2	1.63	2	0	0	0	29.74	2	45.938	2	0	7.83	1
5503	0	1	76	2	0	1	1	1	2.84	2	0	1	1	25.48	2	30.8574	1	0	0.78	1
5519	1	1	57	1	0	3	3	1	4.44	3	1	0	1	34.43	3	68.5078	3	0	0.27	0
5520	0	2	69	2	1	1	1	2	0.42	1	1	0	0	26.61	2	79.3206	3	0	0.08	0
5549	1	2	51	1	0	3	2	2	4.44	3	0	0	1	19.39	1	22.3871	1	0	0.03	0
5562	1	1	64	2	0	3	1	2	1.03	1	0	1	1	21.06	1	15.183	1	0	0.1	0
5605	1	1	58	1	0	3	3	2	0.84	1	1	1	1	29	2	188.006	4	0	0.23	0
5608	1	1	54	1	0	3	1	1	2.67	2	0	1	1	20.65	1	12.7716	1	0	0.13	0
5612	0	1	85	2	0	3	3	1	2.71	2	1	1	1	26.26	2	32.6744	1	0	0.53	1
5613	0	1	63	2	0	1	1	1	1.63	2	0	1	1	30.04	3	33.891	1	0	0.22	0
5623	1	1	70	2	0	3	3	1	5	3	1	0	1	22.03	1	66.1232	3	0	0.19	0
5652	1	1	73	2	0	3	2	1	2.98	2	1	1	1	26.91	2	62.16	3	0	0.13	0
5654	1	2	82	2	1	3	1	1	1.42	2	1	1	0	27.61	2	127.872	4	0	0.21	0
5681	0	1	85	2	0	3	1	1	1.94	2	0	0	1	30.34	3	55.0952	2	0	0.29	0
5683	1	2	76	2	1	4	1	2	1.8	2	0	1	0	25.23	2	74.036	3	0	3.45	1
5747	1	2	52	1	0	1	1	1	1.09	1	1	0	0	29.41	2	114.274	4	0	0.28	0
5753	0	1	61	2	0	1	1	1	3.39	2	0	1	1	33.21	3	75.1332	3	0	0.16	0
5761	1	2	52	1	0	4	3	2	3.11	2	0	1	0	24.23	1	29.76	1	1	0.05	0
5777	1	1	60	2	1	3	3	1	3.53	3	0	1	1	31.39	3	58.8236	3	1	0.18	0
5787	0	2	80	2	0	4	1	2	2.53	2	1	0	0	21.05	1	9.6255	1	0	0.53	1
5789	0	2	69	2	0	1	1	2	1.92	2	1	0	1	21.86	1	34.8936	2	1	0.49	1
5826	0	2	61	2	0	4	1	1	3.53	3	1	0	1	23.35	1	19.584	1	0	0.09	0
5830	1	1	70	2	1	4	1	2	0.62	1	1	1	1	27.65	2	73.17	3	1	0.68	1
5833	1	2	69	2	0	1	1	1	1.24	1	1	0	1	42.05	3	117.635	4	0	0.64	1
5856	0	1	84	2	0	3	1	1	1.13	1	1	0	0	28.87	2	53.498	2	0	0.19	0
5862	0	2	75	2	0	3	1	1	1.07	1	0	0	0	22.34	1	15.8535	1	1	0.03	0
5881	0	2	80	2	0	3	2	2	0.96	1	0	1	0	17.68	1	10.568	1	0	0.72	1
5882	0	2	85	2	0	4	1	2	0.78	1	0	1	0	23.36	1	68.283	3	0	0.38	1
5884	1	2	74	2	1	1	1	2	1.22	1	0	0	0	32.42	3	63.903	3	0	0.64	1
5894	1	1	64	2	1	3	3	1	2.67	2	1	1	1	35.56	3	113.027	4	0	0.07	0
5901	1	2	54	1	1	3	2	2	1.44	2	1	1	0	22.62	1	29.4294	1	0	0.02	0
5924	0	2	82	2	0	5	1	2	0.54	1	0	0	0	24.03	1	45.892	2	0	0.1	0
5935	1	2	62	2	0	3	2	2	1.2	1	1	1	0	30.15	3	92.6286	4	1	0.12	0
5936	1	1	66	2	0	1	1	2	1.82	2	0	1	1	23.89	1	78.0012	3	0	0.16	0
5942	1	1	65	2	0	3	3	1	2.49	2	0	1	0	27.19	2	87.0168	3	1	0.42	1
5962	0	2	81	2	1	3	2	1	3.11	2	1	0	0	31.7	3	174.869	4	0	0.38	1
5968	0	1	68	2	1	4	1	1	1.8	2	1	0	1	31.16	3	59.0112	3	0	1.26	1
5982	0	1	59	1	0	3	3	2	1.72	2	0	1	1	32.46	3	181.966	4	1	0.26	0
6000	0	2	77	2	1	3	1	1	2.4	2	1	0	0	27.82	2	85.6904	3	0	0.28	0
6008	1	2	58	1	0	3	1	1	5	3	0	0	0	24.13	1	41.1264	2	0	1.18	1
6015	1	1	54	1	1	4	3	2	1.2	1	0	0	1	24.45	1	63.9744	3	0	0.04	0
6025	1	1	50	1	0	2	1	2	0.96	1	0	1	1	29.89	2	30.5827	1	0	0.27	0
6027	1	2	55	1	0	2	1	1	4	3	1	0	0	28.58	2	26.1356	1	0	0.34	1
6051	1	1	65	2	1	4	3	2	0.28	1	1	0	1	27.8	2	14.125	1	0	0.16	0
6063	1	1	66	2	0	3	3	1	5	3	0	1	1	26.97	2	65.4381	3	1	0.41	1
6077	1	2	53	1	0	3	3	2	5	3	0	0	1	23.1	1	18.4464	1	0	0.3	1
6093	1	2	52	1	1	1	1	2	0.64	1	0	0	0	32.79	3	41.0386	2	1	0.99	1
6094	0	1	63	2	0	4	1	2	1.6	2	1	0	1	27.84	2	69.998	3	0	0.28	0
6109	1	2	66	2	1	2	3	1	1.64	2	1	0	1	34.29	3	91.2636	4	1	0.08	0
6116	0	2	71	2	0	2	1	1	1.07	1	1	0	1	26.61	2	16.046	1	1	0.14	0
6121	0	1	83	2	0	3	1	2	2.28	2	1	1	0	24.1	1	40.698	2	0	0.36	1
6122	1	2	59	1	0	3	1	2	2.49	2	1	1	1	38.32	3	102.64	4	1	0.69	1
6140	0	2	82	2	1	2	3	2	1.32	2	0	1	1	29.61	2	75.3621	3	1	0.26	0
6147	1	1	70	2	0	3	3	1	5	3	1	1	0	28.32	2	49.5631	2	0	1.51	1
6148	0	1	70	2	1	5	3	1	0.8	1	0	1	1	29.83	2	76.5108	3	1	0.12	0
6159	1	2	51	1	0	4	2	2	0	1	0	1	1	29.15	2	44.2437	2	0	0.36	1
6160	1	1	64	2	0	1	1	1	0.68	1	0	1	1	27.81	2	54.8215	2	0	0.07	0
6167	0	2	68	2	0	1	1	1	1.24	1	0	0	0	26.21	2	26.1786	1	0	0.55	1
6183	0	1	62	2	0	1	1	1	2.4	2	1	0	1	26.31	2	28.689	1	0	0.19	0
6184	1	2	73	2	0	1	1	2	0.38	1	0	0	0	29.91	2	78.647	3	0	0.86	1
6189	0	2	67	2	0	1	3	1	4.03	3	1	0	0	33.87	3	70.384	3	0	1.01	1
6198	0	2	73	2	0	5	1	1	0.65	1	1	0	0	23.19	1	28.7528	1	0	0.09	0
6199	1	1	54	1	0	3	3	2	0.72	1	1	0	1	32.14	3	181.258	4	0	0.81	1
6201	1	1	70	2	0	2	1	1	1.07	1	1	0	1	27.95	2	60.5028	3	0	0.07	0
6222	1	2	61	2	0	1	3	2	1.5	2	1	0	0	33.3	3	79.1049	3	0	0.54	1
6232	1	1	67	2	0	3	2	2	2.22	2	1	1	1	28.42	2	111.362	4	0	0.21	0
6247	1	1	61	2	0	4	1	1	1.07	1	1	1	1	27.55	2	32.9656	1	0	0.47	1
6249	1	2	70	2	0	2	1	2	0.17	1	1	0	0	31.49	3	53.6838	2	1	1.22	1
6256	1	2	52	1	0	4	2	2	3.53	3	1	0	0	31.92	3	27.018	1	0	1.51	1
6270	1	1	60	2	0	1	1	2	0.72	1	0	0	1	25.96	2	16.7295	1	0	0.59	1
6283	0	1	79	2	0	1	1	1	0.77	1	1	0	0	29.79	2	62.946	3	0	0.53	1
6287	1	2	53	1	1	2	1	2	1.07	1	1	0	0	47.82	3	251.765	4	0	2.56	1
6300	1	2	85	2	0	1	1	2	1.22	1	0	1	0	23.47	1	19.8369	1	0	0.33	1
6303	0	1	73	2	0	4	3	1	4.44	3	1	1	1	29.57	2	31.9712	1	1	0.07	0
6304	0	2	71	2	0	1	1	1	2.21	2	0	0	0	24.21	1	100.053	4	0	0.65	1
6309	0	2	80	2	0	5	1	2	0.9	1	1	0	0	33.4	3	100.748	4	0	0.38	1
6339	1	1	62	2	1	1	1	1	0.85	1	1	1	1	28.87	2	47.4002	2	0	0.43	1
6348	1	1	51	1	0	1	1	1	1.17	1	1	0	1	34.23	3	40.5687	2	0	0.23	0
6355	0	2	61	2	0	1	3	2	2.11	2	0	0	0	26.99	2	56.784	3	0	1.53	1
6360	0	1	61	2	0	5	3	2	2.93	2	1	0	1	25.55	2	34.3216	2	1	0.15	0
6373	0	1	51	1	0	3	3	1	5	3	1	0	1	38.6	3	292.486	4	0	0.4	1
6376	1	1	80	2	0	1	3	2	0.84	1	0	1	1	25.98	2	54.0295	2	1	0.42	1
6379	1	2	71	2	0	1	1	1	1.04	1	1	0	0	36.5	3	101.238	4	0	0.68	1
6383	1	2	54	1	0	1	1	2	0.54	1	1	1	0	31.55	3	67.3506	3	0	0.08	0
6390	1	2	58	1	1	2	1	2	0.71	1	1	0	0	28.93	2	51.0761	2	0	0.15	0
6395	1	1	59	1	0	4	1	2	3.35	2	1	0	0	24.06	1	16.9744	1	1	0.27	0
6404	1	1	79	2	0	1	1	1	1.07	1	1	0	0	22.5	1	13.8205	1	0	0.13	0
6414	1	1	67	2	0	4	1	2	1.1	1	1	0	1	49.73	3	120.225	4	0	0.46	1
6419	0	2	69	2	0	3	3	1	1.65	2	1	0	0	24.64	1	32.9056	1	1	1.42	1
6445	1	1	81	2	0	3	2	1	1.81	2	0	1	1	28.8	2	123.27	4	0	0.93	1
6461	1	2	66	2	0	2	2	1	3.24	2	1	0	0	32.01	3	56.0448	3	0	0.09	0
6462	1	1	59	1	0	1	1	2	1.26	1	0	1	1	27.91	2	64.216	3	1	0.4	1
6493	0	1	54	1	0	3	1	1	5	3	0	1	1	20.68	1	19.6285	1	0	0.1	0
6512	0	1	69	2	0	3	3	1	2.17	2	0	1	0	20.58	1	18.6456	1	1	0.08	0
6545	1	1	51	1	0	1	3	1	1.77	2	0	1	1	28.64	2	44.5824	2	0	0.23	0
6557	0	1	80	2	0	3	3	1	2.4	2	1	1	1	33.12	3	115.37	4	0	0.14	0
6574	1	1	50	1	0	4	1	2	2.4	2	0	0	1	28.31	2	117.364	4	0	0.12	0
6583	0	2	85	2	0	4	1	2	1.68	2	1	0	0	35.21	3	42.6384	2	0	0.69	1
6605	1	2	57	1	0	2	2	2	1.6	2	0	0	0	31.04	3	57.4277	3	1	0.36	1
6610	0	1	77	2	1	3	1	1	3.44	2	1	0	1	28.79	2	151.216	4	0	0.05	0
6618	1	1	67	2	0	4	1	1	1.94	2	0	0	1	27.01	2	16.0251	1	1	0.16	0
6661	0	2	63	2	0	3	2	1	1.1	1	1	1	0	42.85	3	273.013	4	1	0.85	1
6670	0	2	52	1	0	1	1	1	1.17	1	0	0	0	26.52	2	53.8608	2	0	0.05	0
6673	0	2	79	2	1	4	1	2	0.72	1	1	0	0	39.66	3	80.586	3	0	1.33	1
6703	1	1	74	2	0	2	3	2	0.9	1	0	1	1	24.38	1	50.7848	2	1	0.54	1
6732	1	1	64	2	0	1	1	1	5	3	1	1	1	29.27	2	70.4058	3	0	0.29	0
6738	1	1	60	2	0	1	1	1	2.4	2	1	0	1	26.56	2	38.6084	2	0	0.21	0
6775	0	1	78	2	0	3	2	1	2.26	2	0	1	0	24.92	1	140.631	4	0	0.25	0
6788	0	2	61	2	0	4	3	2	5	3	1	0	0	30.16	3	37.4142	2	1	0.54	1
6845	1	1	59	1	0	1	1	1	1.07	1	1	0	0	46.19	3	132.65	4	0	0.29	0
6861	1	1	51	1	1	4	1	1	3.16	2	1	1	1	29	2	131.23	4	0	3.66	1
6867	0	1	85	2	0	3	3	1	5	3	0	1	1	26.67	2	18.527	1	0	0.93	1
6894	0	1	56	1	1	1	1	1	1.6	2	0	1	1	29.27	2	60.673	3	0	0.04	0
6896	1	1	57	1	0	3	3	1	5	3	0	1	1	45.66	3	128.8	4	0	0.37	1
6904	1	2	69	2	0	1	1	1	0.7	1	0	1	0	33.01	3	97.02	4	1	0.37	1
6910	1	1	55	1	0	3	1	2	2.38	2	0	1	1	18.82	1	15.8356	1	0	0.29	0
6922	1	2	55	1	0	1	2	1	4.19	3	0	0	0	28.71	2	32.982	1	0	0.39	1
6927	0	1	79	2	1	5	1	1	0.65	1	0	1	0	26.38	2	76.9356	3	0	0.2	0
6944	1	1	64	2	0	1	3	1	1.78	2	0	1	1	31.01	3	115.736	4	0	0.22	0
6948	0	2	54	1	0	2	1	2	1.9	2	0	0	1	24.66	1	80.0362	3	0	0.07	0
6954	1	2	54	1	0	1	2	2	2.37	2	1	1	0	28.08	2	91.3682	4	0	0.1	0
6956	1	1	70	2	0	3	3	1	4.89	3	0	1	1	26.14	2	23.4975	1	1	0.24	0
6957	1	1	56	1	0	3	3	1	4.49	3	1	1	1	26.09	2	70.308	3	0	0.1	0
6962	0	1	71	2	0	1	1	1	1.27	1	0	1	0	23.98	1	28.2639	1	0	0.13	0
6967	1	2	70	2	0	3	3	1	5	3	1	1	1	20.34	1	34.833	2	1	0.7	1
6972	1	2	63	2	0	3	3	1	5	3	0	0	1	20.71	1	8.4084	1	0	0.32	1
6990	0	2	85	2	0	4	1	2	0.71	1	1	0	0	21.99	1	24.9335	1	0	0.05	0
6999	1	2	54	1	0	3	2	2	5	3	0	0	1	39.6	3	37.101	2	1	0.21	0
7010	1	2	62	2	1	1	1	1	1.48	2	1	0	0	30.02	3	81.1756	3	0	0.07	0
7048	1	1	80	2	0	3	2	2	1.92	2	0	1	1	23.7	1	63.1952	3	0	0.08	0
7060	1	2	71	2	1	3	1	1	1.24	1	1	0	0	28.15	2	122.908	4	0	0.54	1
7071	1	1	69	2	1	4	3	1	2.22	2	0	0	0	31.49	3	75.4632	3	0	0.1	0
7073	0	1	81	2	0	1	1	1	0.87	1	0	1	1	25.52	2	125.133	4	0	0.06	0
7077	1	2	64	2	0	3	2	1	1.78	2	1	1	0	40.3	3	108.485	4	0	1.27	1
7085	0	2	60	2	0	1	1	2	1.24	1	0	1	1	27.57	2	137.115	4	0	0.76	1
7087	1	2	60	2	0	4	3	1	5	3	0	0	1	21.87	1	18.7803	1	0	0.07	0
7111	1	1	67	2	0	1	1	1	4.32	3	0	1	1	26.74	2	61.4484	3	0	0.05	0
7114	0	2	77	2	0	1	3	2	3.52	3	1	0	1	30.17	3	226.945	4	0	1.05	1
7134	1	2	72	2	1	1	1	1	0.09	1	1	1	0	32.27	3	71.299	3	0	5	1
7136	1	2	56	1	0	1	1	1	2.88	2	0	1	1	20.32	1	16.056	1	0	0.42	1
7146	0	2	52	1	0	3	1	1	3.2	2	1	1	0	33.08	3	59.1788	3	0	0.48	1
7161	0	1	72	2	0	4	1	1	3.07	2	1	1	1	24.81	1	69.7437	3	1	0.26	0
7171	1	1	66	2	0	3	3	1	4.52	3	0	1	1	33.02	3	46.0763	2	1	0.51	1
7184	0	2	85	2	0	3	1	2	1.08	1	1	0	0	19.92	1	12.2476	1	1	0.19	0
7221	0	2	61	2	0	4	2	2	1.2	1	1	0	1	25.67	2	29.068	1	0	0.73	1
7230	1	1	66	2	1	1	1	1	1.17	1	1	1	0	36.96	3	94.2678	4	0	0.86	1
7231	1	1	64	2	0	4	1	2	2.21	2	0	1	1	22.76	1	40.3184	2	0	0.1	0
7237	0	1	73	2	1	1	1	1	0.8	1	1	0	1	24.06	1	65.157	3	0	10.8	1
7241	1	2	52	1	0	2	3	2	1.36	2	1	0	0	27.33	2	16.432	1	0	0.2	0
7244	1	1	82	2	0	3	1	1	0.93	1	1	0	1	24.52	1	48.8915	2	0	0.28	0
7269	0	1	79	2	0	1	1	2	1.7	2	0	1	1	28.33	2	76.3762	3	0	0.11	0
7276	1	1	73	2	0	3	2	2	1.8	2	0	1	1	30.63	3	53.7121	2	0	0.13	0
7284	1	1	53	1	0	3	3	1	5	3	0	1	1	30.95	3	181.544	4	0	0.07	0
7295	0	1	68	2	0	1	1	2	1.49	2	1	1	1	25.45	2	57.1052	3	0	0.67	1
7301	0	2	73	2	0	1	1	1	1.07	1	0	0	0	22.53	1	23.8392	1	0	0.65	1
7312	1	2	62	2	0	3	3	2	2.99	2	0	1	1	25.84	2	69.5456	3	0	0.16	0
7342	1	1	75	2	0	3	2	2	1.92	2	0	1	1	24.66	1	31.5	1	0	0.11	0
7352	1	1	51	1	0	3	2	1	5	3	0	1	1	27.62	2	15.6168	1	0	0.09	0
7358	0	2	73	2	0	3	2	2	4.18	3	0	1	1	23.87	1	19.0848	1	0	0.62	1
7360	0	2	68	2	0	1	3	1	2.4	2	1	1	1	22.95	1	39.3294	2	0	0.64	1
7377	0	2	66	2	1	1	1	1	1.37	2	1	1	0	31.32	3	70.5483	3	0	0.18	0
7381	1	2	51	1	0	2	1	2	0.21	1	0	1	1	28.52	2	35.5386	2	0	0.22	0
7388	0	2	71	2	0	1	1	2	1.64	2	0	1	0	36.79	3	88.434	4	1	0.21	0
7393	1	1	56	1	0	4	1	2	1.32	2	1	0	1	29.29	2	52.6594	2	0	0.89	1
7421	0	1	62	2	0	3	2	1	4.8	3	0	1	1	26.72	2	32.763	1	0	0.67	1
7442	1	2	71	2	0	3	1	2	0.84	1	0	1	1	19.36	1	16.3815	1	0	0.23	0
7456	0	1	61	2	1	1	1	1	0.34	1	1	1	1	28.96	2	108.57	4	0	0.31	1
7471	1	2	67	2	0	2	1	2	1.33	2	1	0	0	28.98	2	61.6616	3	0	0.54	1
7487	1	2	76	2	1	3	2	1	2.26	2	1	0	0	22.01	1	119.531	4	0	3.73	1
7491	1	1	54	1	0	3	3	2	5	3	0	1	1	22.66	1	35.7105	2	0	0.61	1
7497	0	2	65	2	0	4	1	2	2.9	2	0	0	1	20.83	1	47.32	2	0	0.09	0
7521	0	2	73	2	0	1	1	1	5	3	1	0	0	27.63	2	28.5785	1	0	0.36	1
7522	1	1	67	2	0	3	1	2	0.84	1	0	1	1	27.02	2	49.928	2	0	0.11	0
7525	0	2	74	2	0	3	1	2	1.49	2	0	1	0	25.23	2	102.141	4	1	0.24	0
7531	1	1	64	2	0	3	3	1	5	3	1	1	1	33.8	3	69.678	3	0	0.3	1
7548	0	1	52	1	0	2	1	1	1.2	1	0	0	1	24.74	1	34.5407	2	1	0.26	0
7553	1	2	69	2	0	3	2	1	3.53	3	1	0	0	29.55	2	71.544	3	0	0.54	1
7554	1	1	63	2	0	1	1	1	1.34	2	1	1	1	28.6	2	61.2976	3	0	0.27	0
7566	1	2	56	1	0	3	3	1	5	3	0	0	1	22.79	1	23.0285	1	0	0.37	1
7567	1	2	56	1	0	4	1	2	0.9	1	1	1	1	24.53	1	159.601	4	1	2.23	1
7576	0	2	75	2	0	1	1	1	0.49	1	1	1	0	22.96	1	63.5994	3	0	0.4	1
7578	0	1	71	2	0	1	1	1	1.95	2	1	1	1	28.21	2	40.7808	2	0	0.21	0
7582	1	1	62	2	0	5	3	1	4.44	3	1	0	0	21.82	1	34.725	2	1	0.07	0
7601	0	1	66	2	0	3	3	1	4.89	3	0	1	1	25.5	2	66.4264	3	0	0.55	1
7626	1	2	65	2	0	1	1	2	1.02	1	1	1	0	41.57	3	76.1904	3	0	0.55	1
7634	1	2	50	1	0	1	3	1	5	3	0	0	1	31.45	3	43.3552	2	0	0.2	0
7635	0	1	63	2	0	1	1	1	3.2	2	0	1	1	29.36	2	132.69	4	0	0.49	1
7696	1	2	56	1	1	1	1	1	1.34	2	1	1	0	27.81	2	139.725	4	0	2.12	1
7713	0	2	62	2	0	2	1	2	0.89	1	1	0	1	28.23	2	29.5932	1	1	0.46	1
7716	1	1	70	2	0	3	1	1	3.56	3	0	1	1	29.62	2	77.235	3	0	0.04	0
7751	1	1	62	2	0	1	1	1	1.63	2	1	0	0	28.9	2	85.624	3	0	0.09	0
7758	0	2	85	2	0	3	3	2	3.83	3	0	0	0	25.84	2	34.0744	2	0	0.18	0
7761	0	2	69	2	1	1	1	1	0.81	1	0	0	1	19.56	1	26.703	1	0	0.38	1
7767	0	2	72	2	0	2	1	1	1.07	1	0	0	0	31.48	3	95.904	4	1	0.37	1
7792	1	1	78	2	0	1	1	1	5	3	0	1	1	23.11	1	18.7044	1	0	3.58	1
7823	0	1	67	2	1	4	1	1	0.87	1	1	0	0	25.31	2	20.7296	1	0	0.05	0
7837	0	1	62	2	1	1	1	1	2.26	2	0	1	0	28.28	2	143.394	4	1	0.03	0
7843	1	1	62	2	1	1	1	1	1.17	1	1	1	1	28.03	2	21.877	1	0	0.21	0
7848	0	2	83	2	1	3	1	1	1.6	2	1	0	1	30.24	3	33.5115	1	0	0.07	0
7886	0	2	68	2	0	1	1	2	1.82	2	1	1	1	35.34	3	56.2567	3	0	0.56	1
7927	1	2	77	2	0	3	1	1	2.89	2	1	1	1	23.94	1	61.101	3	1	0.09	0
7940	1	1	52	1	1	1	1	1	1.24	1	0	1	1	34.33	3	118.339	4	0	0.32	1
7946	1	1	54	1	0	1	1	1	2.89	2	0	1	1	26.02	2	190.195	4	0	0.05	0
7947	0	1	63	2	0	4	3	2	4.79	3	1	1	1	31.39	3	38.2016	2	1	0.41	1
7975	0	1	79	2	0	3	2	1	2.13	2	0	1	1	32.77	3	69.36	3	0	0.08	0
7982	0	1	72	2	0	3	3	1	1.85	2	1	1	1	27.54	2	26.1003	1	0	13.1	1
7984	0	2	76	2	1	1	1	1	1.48	2	0	0	0	28.74	2	129.906	4	0	0.52	1
7985	0	1	81	2	0	3	2	1	5	3	1	1	0	29.07	2	27.8294	1	1	0.47	1
8017	0	1	78	2	0	2	1	1	0.64	1	0	1	1	30.56	3	73.0521	3	0	1.85	1
8040	0	2	73	2	0	4	1	2	0.74	1	1	0	0	30.98	3	32.1468	1	1	0.19	0
8050	0	1	54	1	0	1	3	1	5	3	0	1	1	28.45	2	47.7816	2	0	0.53	1
8055	0	1	81	2	1	3	3	2	4.29	3	0	0	0	28	2	70.182	3	0	0.54	1
8062	0	1	66	2	0	4	3	1	3.18	2	1	0	0	28.73	2	41.6898	2	0	0.09	0
8068	0	2	60	2	0	3	1	2	0.72	1	0	1	1	22.21	1	41.8231	2	0	0.08	0
8093	1	1	60	2	0	3	1	2	1.44	2	1	1	1	33.89	3	67.2448	3	0	0.28	0
8095	1	2	68	2	0	1	3	2	5	3	0	0	0	30.1	3	42.2268	2	0	0.63	1
8099	0	1	68	2	0	3	3	1	1.65	2	1	0	0	31.96	3	55.8096	3	1	0.22	0
8108	1	1	63	2	0	4	1	2	0.62	1	0	0	1	19.9	1	45.759	2	1	0.21	0
8155	1	2	77	2	0	1	1	2	0.72	1	0	1	1	28.05	2	67.1466	3	0	1.32	1
8169	1	1	59	1	1	2	3	1	3.29	2	0	1	1	36.29	3	101.788	4	0	0.16	0
8174	1	1	66	2	0	1	2	1	4.44	3	0	1	1	27.61	2	112.676	4	1	4.65	1
8185	1	2	70	2	0	3	3	2	2.99	2	1	0	1	28.7	2	63.3876	3	0	0.15	0
8189	1	2	60	2	0	1	1	1	1.08	1	1	0	0	26.6	2	29.6032	1	0	0.26	0
8199	0	1	69	2	0	1	3	1	5	3	0	0	1	27.96	2	26.7025	1	0	0.13	0
8209	1	1	55	1	0	3	3	1	5	3	0	0	1	24.78	1	42.828	2	0	0.06	0
8243	0	1	66	2	1	1	1	1	0.81	1	0	0	1	22.86	1	46.23	2	0	7.36	1
8248	0	1	67	2	0	4	2	2	2.14	2	1	1	1	31.48	3	48.074	2	0	0.22	0
8268	1	2	58	1	0	1	1	1	1.07	1	0	0	0	38.72	3	170.889	4	0	0.81	1
8285	1	2	61	2	0	4	1	2	0.61	1	1	0	0	30.08	3	51.5484	2	0	1.94	1
8289	0	1	76	2	0	2	1	1	0.89	1	1	1	1	27.93	2	73.2375	3	0	0.52	1
8299	0	1	73	2	0	1	1	1	0.64	1	0	0	1	30.49	3	132.151	4	0	0.14	0
8314	1	1	70	2	0	5	3	1	5	3	0	0	1	27.5	2	42.547	2	0	3.19	1
8337	0	2	84	2	0	3	2	2	2.99	2	1	0	0	24.05	1	28.2934	1	0	0.04	0
8353	1	1	70	2	0	1	1	2	1.37	2	1	1	1	30.41	3	151.837	4	0	0.18	0
8365	1	2	70	2	0	1	1	1	1.27	1	1	0	0	31.13	3	99.042	4	0	0.08	0
8376	0	2	71	2	0	3	2	1	5	3	1	1	1	24.74	1	46.144	2	0	1.64	1
8382	1	1	59	1	0	3	1	1	2.3	2	1	1	1	24.73	1	61.3875	3	0	0.38	1
8388	1	1	62	2	0	4	1	2	2.7	2	0	1	1	26.94	2	99.416	4	0	0.56	1
8392	1	1	52	1	1	5	3	1	1.98	2	0	1	1	24.7	1	46.1634	2	0	0.03	0
8396	1	1	58	1	0	3	2	1	5	3	0	1	1	30.14	3	54.192	2	1	0.26	0
8397	1	2	67	2	0	3	2	1	3.16	2	1	1	0	30.56	3	56.3798	3	0	0.61	1
8405	1	2	62	2	1	2	1	2	1.16	1	1	1	1	49.51	3	94.5392	4	1	3.08	1
8408	1	2	54	1	0	1	1	1	3.25	2	1	0	0	29.38	2	97.6398	4	1	0.61	1
8412	1	2	62	2	0	1	1	1	1.24	1	1	0	0	28.83	2	47.556	2	0	0.62	1
8470	1	2	67	2	0	1	1	2	3.11	2	1	1	1	39.12	3	51.4096	2	1	0.28	0
8475	1	1	64	2	0	3	3	1	3.16	2	0	1	1	21.78	1	28.4431	1	1	0.12	0
8485	0	1	60	2	1	4	1	1	3.18	2	1	1	1	29.81	2	88.5318	4	0	0.66	1
8489	0	1	75	2	1	1	1	1	1.07	1	1	1	0	25.71	2	162.894	4	0	0.74	1
8496	0	2	73	2	0	1	1	2	2.4	2	1	0	0	32.29	3	125.874	4	0	3.02	1
8497	1	1	75	2	1	1	1	1	1.05	1	1	1	0	31.29	3	79.6385	3	0	0.47	1
8498	1	1	50	1	0	1	1	1	0.82	1	0	0	1	28.45	2	86.229	3	1	0.16	0
8501	1	1	54	1	1	4	1	2	5	3	1	1	1	34.81	3	27.1194	1	0	0.17	0
8514	0	2	78	2	1	1	2	1	2.73	2	1	0	1	28.85	2	143.173	4	0	0.31	1
8518	1	1	67	2	0	1	1	1	2.67	2	1	0	0	30.31	3	58.3638	3	0	0.2	0
8535	0	1	70	2	0	1	1	2	1.33	2	0	0	1	34	3	68.5776	3	0	0.14	0
8541	1	2	50	1	0	3	3	1	5	3	0	1	1	23.24	1	13.37	1	0	0.24	0
8548	0	1	81	2	0	4	1	2	3.47	2	1	0	0	25.45	2	44.2128	2	0	2.14	1
8559	1	2	60	2	0	3	1	1	1.2	1	0	1	1	24.01	1	90.42	4	0	0.46	1
8610	1	2	74	2	0	3	3	2	4.37	3	1	0	0	34.72	3	82.534	3	0	0.28	0
8620	1	2	64	2	1	4	2	1	1.99	2	1	0	1	30.3	3	52.3138	2	0	0.81	1
8645	1	1	61	2	0	1	1	1	1.06	1	0	1	1	34.85	3	123.537	4	0	0.28	0
8697	0	1	70	2	1	3	2	1	1.96	2	0	0	1	33.16	3	112.021	4	0	0.12	0
8698	1	2	67	2	1	3	1	1	2.45	2	0	1	0	44.25	3	235.77	4	0	0.73	1
8710	0	1	50	1	0	4	3	1	5	3	1	1	1	29.16	2	55.814	3	0	0.38	1
8715	0	2	68	2	0	4	2	2	2.16	2	1	0	0	33.84	3	23.3856	1	1	2.18	1
8717	1	2	63	2	0	1	1	1	1.81	2	1	0	0	24.89	1	27.027	1	0	0.08	0
8721	0	2	57	1	0	1	1	1	4.44	3	0	1	0	23.66	1	45.7357	2	0	3.8	1
8727	1	1	81	2	0	1	1	1	2.21	2	1	1	1	32.74	3	63.8928	3	0	0.1	0
8737	0	2	65	2	0	3	3	1	5	3	1	1	1	31.16	3	50.5415	2	0	0.23	0
8748	1	2	51	1	0	1	3	1	5	3	1	0	0	33.61	3	51.0226	2	0	2.03	1
8769	0	1	64	2	0	1	3	1	5	3	0	1	0	36.15	3	99.443	4	1	0.9	1
8777	0	1	72	2	0	2	1	1	1.19	1	0	0	0	26.12	2	24.924	1	1	1.67	1
8780	1	2	61	2	0	3	2	2	0.02	1	0	1	1	38.07	3	134.54	4	0	1.33	1
8786	1	2	76	2	0	3	1	1	1.13	1	0	1	1	30.24	3	125.628	4	0	2.39	1
8815	1	1	50	1	0	3	3	1	4.48	3	0	0	1	26.73	2	60.3255	3	0	0.07	0
8820	0	2	61	2	0	1	1	2	1.15	1	1	0	0	27.5	2	68.3439	3	0	0.8	1
8829	0	1	60	2	0	2	2	1	5	3	1	0	0	27.79	2	41.8384	2	0	0.13	0
8848	0	1	57	1	0	3	3	1	2.4	2	0	1	0	26.51	2	67.419	3	0	0.37	1
8852	1	1	67	2	0	1	1	1	1.64	2	0	1	1	38.5	3	116.782	4	0	0.3	1
8854	0	1	78	2	0	4	1	1	2.84	2	0	0	0	29.41	2	31.8843	1	0	0.41	1
8861	0	2	61	2	1	4	1	2	2.53	2	1	1	1	40.69	3	98.22	4	0	3.83	1
8881	0	1	72	2	1	4	1	1	2.67	2	1	0	1	31.31	3	45.8042	2	0	0.95	1
8910	1	1	62	2	0	4	3	1	5	3	1	1	1	16.88	1	11.8342	1	1	0.03	0
8918	1	2	59	1	0	1	2	1	1.1	1	0	0	0	26.44	2	59.994	3	0	0.34	1
8931	0	1	66	2	0	1	1	2	0.32	1	0	1	1	24.83	1	51.8	2	0	0.3	1
8938	1	1	82	2	0	3	3	1	5	3	0	1	1	24.33	1	23.787	1	0	0.03	0
8942	1	1	61	2	0	2	3	1	2.25	2	0	0	1	26.36	2	50.4288	2	0	0.22	0
8944	0	1	77	2	0	3	1	1	2.89	2	1	1	1	30.41	3	68.544	3	1	1.95	1
8953	0	1	85	2	0	3	2	2	1.92	2	1	0	1	26.21	2	141.792	4	1	0.5	1
8968	0	2	65	2	0	3	2	1	3.12	2	1	1	0	33.18	3	101.449	4	0	0.35	1
8992	1	1	60	2	1	4	2	1	1.1	1	1	1	1	38.11	3	157.777	4	1	0.09	0
9040	1	2	68	2	0	1	1	2	0.06	1	1	0	0	31.04	3	83.1776	3	0	1.24	1
9042	0	2	62	2	0	2	3	2	4.52	3	0	1	1	27.07	2	70.875	3	1	0.35	1
9090	0	2	81	2	0	3	3	1	2.89	2	1	1	1	21.57	1	32.3025	1	0	0.3	1
9096	1	2	54	1	0	3	3	2	2.67	2	0	1	1	25.33	2	79.9332	3	0	0.4	1
9097	1	1	56	1	0	3	2	1	5	3	0	1	1	36.12	3	149.971	4	0	0.13	0
9152	0	1	64	2	0	1	1	2	1.07	1	0	0	1	26.56	2	49.8134	2	0	0.17	0
9154	1	2	60	2	0	2	2	2	0.83	1	1	1	0	35.3	3	45.225	2	0	0.4	1
9173	0	1	74	2	0	3	3	1	5	3	1	1	1	33.73	3	40.2376	2	0	2.81	1
9187	1	1	54	1	1	4	3	1	5	3	1	1	1	30.51	3	58.3654	3	0	0.24	0
9190	0	2	63	2	0	1	1	1	1.96	2	0	0	1	24.56	1	81.2548	3	0	0.39	1
9194	0	2	81	2	0	4	1	1	1.41	2	0	1	0	36.24	3	102.512	4	0	0.07	0
9199	1	1	64	2	1	1	1	1	1.56	2	1	1	1	25.66	2	606.426	4	1	0.03	0
9207	1	1	66	2	0	1	1	1	1.5	2	1	1	1	33.3	3	118.902	4	0	0.31	1
9210	0	2	68	2	0	3	3	1	5	3	0	0	1	35.4	3	43.924	2	0	0.3	1
9234	0	2	74	2	1	1	1	1	0.77	1	1	1	0	26.31	2	36.7488	2	0	0.26	0
9246	1	1	78	2	0	3	3	1	1.81	2	1	0	1	32.37	3	61.479	3	0	0.77	1
9247	1	1	62	2	1	1	1	1	0.9	1	1	0	1	39.99	3	225.385	4	0	0.71	1
9256	1	2	53	1	0	3	3	1	5	3	1	1	1	40.76	3	61.6018	3	0	1.5	1
9267	1	1	62	2	0	1	3	1	4	3	0	1	1	38.58	3	78.8137	3	1	0.06	0
9286	0	2	76	2	0	3	2	1	5	3	1	0	0	23.49	1	70.46	3	0	0.51	1
9303	0	2	74	2	0	4	2	2	2.51	2	1	1	1	31.47	3	134.505	4	1	1.25	1
9316	1	1	72	2	0	2	1	1	1.64	2	0	0	1	38.32	3	104.978	4	0	0.35	1
9331	0	2	73	2	1	4	1	2	1.5	2	1	0	0	35.91	3	68.5616	3	0	0.21	0
9332	1	1	55	1	0	3	3	1	4.97	3	1	1	0	34.35	3	38.789	2	0	0.29	0
9347	0	2	83	2	1	4	1	2	0.49	1	1	0	0	28.68	2	36.096	2	1	0.47	1
9367	1	1	53	1	0	4	3	1	4.55	3	1	0	0	29.19	2	88.69	4	0	0.58	1
9369	1	2	74	2	1	1	1	1	1.07	1	1	0	0	27.04	2	64.015	3	0	0.15	0
9370	1	2	71	2	1	5	1	1	2.54	2	0	1	0	26.42	2	116.433	4	1	0.08	0
9399	1	1	60	2	0	3	3	1	2.67	2	1	1	1	29.48	2	58.1274	3	1	0.19	0
9423	1	1	60	2	0	1	1	2	1.44	2	1	1	1	31.59	3	53.4254	2	0	0.25	0
9424	0	2	66	2	0	1	1	2	1.33	2	1	1	1	30.19	3	46.6206	2	1	0.85	1
9429	1	1	75	2	0	1	1	1	0.62	1	1	1	1	27.22	2	70.6959	3	0	0.57	1
9446	1	1	85	2	0	3	1	1	5	3	1	0	1	25.64	2	29.1368	1	0	0.78	1
9452	1	1	79	2	0	3	2	2	0.89	1	0	1	1	23.49	1	36.7508	2	0	0.14	0
9478	1	1	64	2	0	1	1	1	2.39	2	0	1	1	25.13	2	35.3944	2	1	0.11	0
9483	1	2	51	1	1	3	3	1	2.46	2	1	0	1	28.01	2	135.465	4	0	0.45	1
9484	1	1	52	1	0	3	3	1	5	3	0	0	1	24.5	1	29.295	1	0	0.12	0
9494	1	1	61	2	0	3	2	1	1.78	2	1	0	1	34.44	3	34.51	2	0	0.03	0
9511	1	2	52	1	0	3	2	1	3.2	2	1	1	1	24.38	1	39.3094	2	0	0.12	0
9530	0	1	80	2	0	1	3	1	2.93	2	1	1	1	29.01	2	87.912	3	1	0.41	1
9532	0	2	64	2	0	1	2	2	5	3	0	0	1	34.15	3	103.174	4	0	0.5	1
9535	1	2	60	2	0	3	2	1	4.07	3	0	0	1	31.5	3	66.898	3	0	0.18	0
9544	1	1	77	2	0	3	3	1	5	3	1	0	0	21.82	1	32.0841	1	1	0.21	0
9550	1	2	64	2	0	1	1	2	0.57	1	0	0	0	26.8	2	139.512	4	0	0.34	1
9568	0	1	64	2	0	3	3	1	5	3	0	0	1	24.41	1	36.549	2	0	0.11	0
9597	0	1	83	2	0	3	3	1	5	3	0	0	0	24.43	1	63.5428	3	1	1.5	1
9602	0	2	62	2	0	1	1	1	2.67	2	0	0	0	34.06	3	146.234	4	0	0.72	1
9625	1	2	70	2	0	1	1	1	0.89	1	1	0	1	30.06	3	48.8844	2	1	0.2	0
9648	0	2	74	2	0	4	1	1	0.89	1	1	0	1	31.3	3	33.9021	2	0	0.19	0
9668	1	1	69	2	0	3	2	1	3.16	2	0	1	1	26.26	2	41.4042	2	0	0.17	0
9703	1	2	55	1	0	3	3	1	4.18	3	1	1	1	33.61	3	68.9976	3	0	0.9	1
9715	0	2	60	2	0	1	1	2	1.27	1	1	1	1	24.51	1	86.064	3	0	0.88	1
9720	1	2	54	1	0	1	2	1	5	3	1	0	1	31.81	3	47.7792	2	0	0.45	1
9730	0	2	80	2	0	3	3	2	5	3	1	0	0	21.89	1	13.8908	1	0	0.09	0
9735	1	1	65	2	0	3	3	1	5	3	1	1	1	24.16	1	26.2523	1	0	0.1	0
9740	1	1	51	1	0	4	3	2	5	3	0	0	1	25.28	2	54.1184	2	0	0.22	0
9741	0	2	57	1	0	3	3	1	5	3	0	0	1	20.39	1	38.8926	2	1	0.56	1
9749	1	1	71	2	1	1	1	2	0.6	1	1	0	0	23.78	1	41.9055	2	0	1.15	1
9762	1	2	66	2	0	1	1	1	0.64	1	0	1	1	32.41	3	74.8748	3	0	0.28	0
9802	1	2	62	2	0	1	1	1	0.76	1	0	1	0	36.42	3	133.137	4	0	0.7	1
9809	0	1	80	2	0	3	1	2	1.38	2	1	1	1	24.12	1	203.774	4	0	0.38	1
9811	0	2	63	2	0	4	3	2	2.4	2	0	0	1	29.24	2	37.9449	2	0	0.87	1
9816	1	1	50	1	0	1	1	1	1.32	2	1	1	1	36.52	3	210.002	4	0	0.3	1
9817	0	2	54	1	0	3	2	1	4.97	3	1	1	1	36.62	3	198.682	4	0	2.11	1
9818	0	2	85	2	0	3	3	2	5	3	0	1	1	21.8	1	47.3838	2	1	0.36	1
9819	1	1	63	2	0	1	1	1	1.48	2	0	1	1	30.3	3	91.35	4	0	0.23	0
9822	1	1	71	2	0	3	3	1	5	3	1	0	1	25.44	2	53.0061	2	1	0.08	0
9826	1	2	75	2	0	3	1	2	5	3	0	0	1	21.09	1	13.755	1	0	0.07	0
9828	0	2	68	2	0	4	1	2	0.78	1	1	1	1	30.51	3	67.0232	3	1	1	1
9833	1	1	60	2	0	4	3	1	4.67	3	0	1	1	26.74	2	77.475	3	0	0.81	1
9861	0	2	60	2	0	1	1	1	0.62	1	1	1	1	20.83	1	19.6236	1	0	0.39	1
9878	0	1	72	2	0	1	1	1	1.48	2	1	0	1	27.28	2	81.795	3	0	0.73	1
9879	0	1	81	2	1	4	1	1	1.41	2	0	1	1	29	2	41.5896	2	0	0.65	1
9903	1	1	60	2	0	4	1	1	1.46	2	0	0	0	28.37	2	41.2865	2	0	0.12	0
9908	0	1	85	2	0	3	3	2	5	3	1	1	1	25.7	2	62.23	3	0	1.86	1
9912	0	2	71	2	0	2	1	1	1.07	1	1	0	1	31.91	3	50.31	2	1	1.49	1
9915	0	1	66	2	0	1	1	2	1.06	1	0	1	1	34.63	3	132.302	4	0	0.44	1
9931	1	2	62	2	1	1	1	2	1.72	2	1	0	1	36.19	3	118.183	4	0	0.33	1
9932	1	2	52	1	0	1	1	1	4.95	3	0	1	1	21.72	1	22.2893	1	0	0.02	0
9937	0	2	51	1	0	1	1	1	1.14	1	0	0	0	37.78	3	115.681	4	0	0.36	1
9940	0	2	71	2	0	3	3	2	1.32	2	0	1	0	20.03	1	46.5624	2	1	0.6	1
9944	1	1	50	1	0	2	1	1	2.62	2	0	1	1	27	2	338.183	4	0	1.55	1
9968	0	2	84	2	0	3	1	2	0.68	1	1	1	1	24.62	1	34.5911	2	0	2.62	1
9973	1	2	63	2	0	1	1	2	0.68	1	0	1	1	26.6	2	94.0114	4	0	0.06	0
9988	1	2	54	1	1	1	1	2	1.4	2	0	0	0	31.53	3	183.625	4	1	0.23	0
10007	1	2	63	2	1	1	2	1	0.87	1	1	0	0	26.57	2	78.1468	3	0	0.08	0
10013	1	1	58	1	0	1	1	2	4.03	3	1	1	1	29.52	2	79.992	3	0	0.44	1
10014	0	2	62	2	0	3	1	2	1.29	1	0	1	1	22.36	1	47.7012	2	0	3.13	1
10050	1	1	72	2	0	3	2	1	5	3	0	1	1	29.94	2	44.9376	2	0	0.33	1
10070	1	1	62	2	0	3	3	1	5	3	0	1	1	30.89	3	83.3166	3	0	0.24	0
10090	1	2	57	1	0	4	3	2	1.72	2	1	0	0	46.69	3	81.7589	3	1	1.12	1
10096	1	2	60	2	0	3	2	1	5	3	0	1	1	26.24	2	92.1564	4	1	1.86	1
10101	1	1	68	2	1	4	3	2	1.28	1	1	1	1	26.44	2	44.24	2	0	0.08	0
10104	1	2	51	1	1	3	1	1	1.11	1	1	0	0	33.29	3	75.8727	3	0	0.1	0
10106	0	1	70	2	1	1	1	1	1.01	1	1	0	0	26.5	2	209.627	4	0	0.04	0
10107	1	2	53	1	0	3	2	2	5	3	0	1	1	23.17	1	14.8135	1	0	0.06	0
10131	1	2	81	2	1	3	1	1	1.84	2	0	0	1	27.72	2	135.233	4	0	0.5	1
10133	0	1	84	2	0	3	3	2	2.82	2	1	0	1	28.34	2	71.3174	3	0	0.09	0
10146	1	1	70	2	0	3	3	1	3.35	2	1	1	1	34.52	3	51.0224	2	0	0.06	0
10154	1	2	72	2	0	4	3	1	1.31	2	0	0	0	26.9	2	63.7143	3	1	0.28	0
10162	1	1	60	2	0	1	2	1	3.35	2	0	1	1	30.99	3	93.4856	4	0	0.16	0
10168	1	1	70	2	0	1	1	1	1.4	2	0	1	1	18.86	1	10.611	1	1	0.18	0
10207	0	2	66	2	0	3	3	1	1.98	2	1	1	0	42.03	3	92.8236	4	0	1.94	1
10243	0	2	82	2	0	3	3	1	5	3	0	1	0	22.72	1	15.2154	1	1	0.07	0
10250	1	1	53	1	0	3	3	1	5	3	0	1	1	31.93	3	116.982	4	0	0.49	1
10260	1	1	64	2	1	1	3	1	3.77	3	0	1	1	30.55	3	108.241	4	0	0.09	0
10269	1	1	56	1	0	4	3	1	5	3	0	1	1	17.88	1	16.2942	1	0	0.01	0
10304	1	1	72	2	0	3	1	1	1.03	1	0	1	1	26.89	2	28.8855	1	1	0.16	0
10319	1	2	64	2	0	1	3	1	5	3	0	0	0	23.59	1	90.3903	4	0	0.06	0
10321	1	1	52	1	1	3	3	1	5	3	1	1	1	27.86	2	22.1678	1	1	0.17	0
10323	1	2	74	2	1	4	1	2	0.48	1	1	0	0	30.74	3	123.169	4	0	0.4	1
10324	1	2	57	1	0	3	3	1	5	3	1	0	0	29.64	2	63.3485	3	0	0.18	0
10326	1	2	72	2	1	1	1	2	0.72	1	1	0	0	28.92	2	265.546	4	0	0.44	1
10330	0	2	71	2	0	1	2	2	2.66	2	1	1	1	28.29	2	58.1392	3	0	2.02	1
10357	1	2	52	1	0	4	2	2	1.12	1	1	1	1	20.19	1	49.8196	2	0	0.13	0
10373	1	2	61	2	0	4	1	2	2.58	2	1	1	1	28.94	2	65.844	3	1	0.18	0
10375	1	1	75	2	0	3	3	1	2.93	2	1	1	0	22.27	1	40.768	2	0	0.34	1
10381	1	2	54	1	0	3	2	1	2.58	2	0	1	1	19.21	1	27.4768	1	0	0.58	1
10382	1	1	52	1	0	3	3	1	5	3	0	1	1	21.31	1	10.579	1	1	0.01	0
10388	0	2	59	1	0	3	3	2	1.55	2	1	0	0	49.59	3	95.3856	4	0	0.63	1
10390	1	1	57	1	1	2	3	1	5	3	0	1	1	27.27	2	212.155	4	0	0.16	0
10398	1	2	62	2	0	3	2	2	3.62	3	0	0	1	30.08	3	36.1555	2	0	0.1	0
10411	1	2	85	2	0	4	3	2	0.55	1	0	0	0	33.55	3	57.9348	3	0	0.09	0
10422	1	2	63	2	0	1	2	1	2.07	2	0	1	1	24.43	1	58.3654	3	0	0.54	1
10426	1	1	76	2	0	3	1	1	2.09	2	0	1	0	27.95	2	66.439	3	0	0.65	1
10429	1	1	50	1	0	1	2	1	4.14	3	0	1	1	29.1	2	55.1968	3	0	0.05	0
10434	1	1	51	1	0	3	2	1	1.37	2	0	1	1	27.37	2	36.4734	2	0	0.36	1
10436	1	1	52	1	0	4	2	2	4.66	3	0	1	0	32.5	3	30.1464	1	0	0.19	0
10447	1	1	60	2	0	3	3	1	5	3	1	1	1	30.13	3	56.9976	3	0	0.38	1
10449	1	1	51	1	0	4	2	1	4.78	3	1	1	1	27	2	31.6546	1	0	1.68	1
10453	0	2	70	2	0	2	1	1	1.68	2	1	0	1	34.06	3	133.198	4	1	0.59	1
10517	1	2	63	2	0	4	2	2	1.28	1	1	0	0	36.74	3	54.3397	2	0	0.15	0
10518	0	2	63	2	0	2	1	2	1.42	2	1	1	1	25.29	2	87.9746	3	0	0.66	1
10519	1	1	82	2	0	1	1	1	1.55	2	0	0	1	21.37	1	22.0094	1	0	0.17	0
10522	1	1	73	2	0	3	2	1	2.41	2	1	1	1	31.09	3	142.834	4	0	0.46	1
10537	0	1	75	2	1	4	3	1	5	3	1	1	1	32.53	3	60.7464	3	1	0.08	0
10545	1	1	53	1	1	2	1	2	1.69	2	0	0	1	33.19	3	85.6904	3	0	0.32	1
10576	0	2	72	2	1	3	1	2	1.57	2	1	1	1	33.03	3	82.2324	3	0	1.7	1
10577	1	1	81	2	0	3	3	1	4.4	3	1	0	1	26.06	2	34.821	2	0	0.08	0
10586	1	1	53	1	0	3	3	1	4.12	3	1	1	1	25.75	2	43.1473	2	0	0.46	1
10625	1	2	73	2	0	1	1	2	1.89	2	1	0	0	22.59	1	40.6204	2	0	0.38	1
10632	0	1	71	2	0	2	1	2	0.7	1	0	1	1	22.84	1	17.9726	1	1	1.48	1
10656	0	1	70	2	0	3	3	1	3.77	3	0	0	1	25.4	2	68.1643	3	1	0.3	1
10670	0	2	79	2	0	4	3	2	1.35	2	1	0	0	25.15	2	44.8168	2	0	0.24	0
10679	1	1	50	1	0	1	1	1	3.66	3	0	1	1	25.79	2	46.7302	2	0	0.17	0
10680	1	1	62	2	0	3	1	1	1.16	1	0	1	1	28.57	2	69.0383	3	0	0.66	1
10682	0	1	62	2	0	4	3	1	4.03	3	1	0	1	30.15	3	116.912	4	0	0.06	0
10700	0	2	61	2	0	1	3	2	4.31	3	0	1	1	32.91	3	64.7506	3	0	0.38	1
10704	1	1	76	2	0	1	1	1	1.72	2	1	0	0	21.97	1	27.5552	1	0	0.32	1
10719	1	1	58	1	0	3	3	1	3.23	2	0	0	1	27.77	2	56.803	3	0	0.51	1
10720	1	1	67	2	0	3	2	2	2.2	2	0	1	1	34.5	3	113.01	4	0	0.26	0
10725	1	2	67	2	0	4	1	1	1.22	1	1	0	0	29.73	2	60.4504	3	0	0.18	0
10732	1	1	65	2	0	3	1	1	4.19	3	0	0	1	31.44	3	146.538	4	0	0.25	0
10738	0	2	83	2	0	3	3	2	5	3	1	0	0	23.9	1	35.6439	2	0	0.24	0
10775	1	2	77	2	0	4	1	2	1.35	2	1	0	1	28.36	2	43.617	2	0	0.36	1
10781	0	1	75	2	1	3	3	1	2.01	2	1	1	1	33.72	3	81.0336	3	0	0.15	0
10797	0	2	65	2	0	5	3	1	5	3	1	0	0	29.98	2	97.65	4	0	1.16	1
10806	1	2	54	1	0	3	3	2	0.56	1	0	1	1	21.97	1	42.3864	2	1	0.01	0
10871	1	1	52	1	0	1	1	1	3.33	2	1	0	1	23.58	1	20.7089	1	0	0.23	0
10901	1	1	72	2	0	4	3	2	1.98	2	1	1	0	20.06	1	14.3361	1	0	0.1	0
10913	1	2	64	2	0	4	1	2	1.63	2	1	0	0	31.17	3	37.7952	2	0	0.94	1
10915	0	2	81	2	0	3	3	2	2.33	2	0	0	0	16.19	1	6.557	1	0	0.04	0
10917	0	2	73	2	0	3	1	1	4.31	3	1	0	1	33.21	3	95.9792	4	0	1.37	1
10928	0	1	73	2	0	3	1	1	4.19	3	1	1	1	29.76	2	64.0594	3	0	0.17	0
10929	1	2	68	2	0	4	1	2	0.47	1	1	0	0	30.59	3	107.022	4	0	1.3	1
10962	1	1	66	2	0	4	2	1	3.72	3	1	1	1	33.26	3	58.0608	3	1	0.58	1
10966	1	1	55	1	0	1	1	1	2.09	2	0	1	1	30.79	3	42.2334	2	0	0.38	1
10975	0	2	63	2	0	4	3	2	3.14	2	0	1	0	27.59	2	16.6734	1	0	0.12	0
10988	0	1	68	2	0	1	1	1	2.26	2	0	0	1	26.21	2	48.3252	2	1	0.18	0
10999	0	2	71	2	1	4	1	1	1.27	1	1	0	1	26.6	2	107.324	4	0	0.4	1
11019	1	2	50	1	0	3	3	1	5	3	0	1	1	21.62	1	31.3472	1	0	0.5	1
11024	0	1	73	2	0	1	1	1	1.16	1	0	0	1	28.89	2	73.5063	3	0	0.16	0
11033	1	1	69	2	0	3	2	1	3.33	2	0	0	1	25.9	2	46.6735	2	0	0.06	0
11052	1	1	56	1	0	3	3	1	1.09	1	1	1	0	18.8	1	24.565	1	0	0.89	1
11097	1	2	62	2	0	4	1	1	2.66	2	1	0	0	27.12	2	55.814	3	0	0.49	1
11142	1	1	50	1	0	1	1	2	0.9	1	1	1	1	26.26	2	46.1748	2	0	0.09	0
11160	1	1	61	2	0	4	2	1	5	3	1	1	1	28.76	2	56.2848	3	0	0.08	0
11188	1	2	52	1	0	2	1	1	1.09	1	0	0	0	28.12	2	49.1928	2	0	0.4	1
11231	0	1	74	2	0	1	1	2	1.26	1	0	0	1	19.75	1	17.38	1	0	0.04	0
11232	1	2	57	1	0	3	3	2	5	3	1	1	1	30.88	3	79.8626	3	1	0.73	1
11251	1	1	67	2	0	3	3	1	5	3	1	1	1	22.78	1	48.0675	2	0	0.28	0
11260	0	1	69	2	0	1	3	1	2.83	2	0	1	1	22.92	1	48.144	2	0	0.1	0
11275	1	2	62	2	0	1	2	1	5	3	0	0	1	29.83	2	63.3844	3	0	0.2	0
11277	0	1	74	2	0	3	3	1	5	3	1	0	1	28.41	2	51.48	2	1	0.14	0
11278	1	1	51	1	1	2	2	2	1.38	2	1	1	1	26.63	2	53.754	2	0	1.23	1
11285	0	2	77	2	0	3	2	2	1.05	1	0	1	0	19.87	1	19.5762	1	1	0.05	0
11297	1	2	61	2	1	1	1	2	0.11	1	0	0	0	28.04	2	52.5045	2	0	0.15	0
11311	1	1	68	2	0	4	1	2	1.08	1	1	1	1	18.02	1	5.661	1	0	0.28	0
11359	1	1	64	2	1	1	1	1	2.32	2	0	1	1	32.59	3	43.5978	2	0	0.68	1
11361	1	1	53	1	0	3	2	1	5	3	0	1	1	29.12	2	30.5214	1	1	0.08	0
11382	1	1	57	1	0	1	3	1	1.25	1	0	1	1	46.21	3	179.715	4	0	1.1	1
11383	1	2	52	1	0	4	3	1	3.56	3	0	1	0	20.94	1	41.9667	2	0	0.12	0
11384	1	2	69	2	1	2	2	2	1.35	2	1	1	0	26.06	2	37.905	2	0	0.09	0
11386	1	1	68	2	1	1	3	2	4.19	3	1	1	1	28.83	2	62.9979	3	0	0.15	0
11389	1	1	65	2	0	3	3	1	1.21	1	0	1	0	19.16	1	15.4368	1	0	5.05	1
11402	0	2	77	2	1	3	3	2	2.79	2	1	1	1	28.29	2	51.6604	2	1	0.62	1
11403	1	1	64	2	1	1	1	1	0.57	1	1	0	1	26.33	2	35.5875	2	0	0.07	0
11409	1	1	62	2	0	4	3	1	3.52	3	0	1	1	30.03	3	30.8	1	0	1.02	1
11420	1	2	50	1	0	4	3	2	2.48	2	1	0	1	32.33	3	38.4384	2	1	0.29	0
11422	1	2	52	1	0	5	3	1	0	1	1	1	1	31.54	3	41.416	2	0	0.1	0
11426	0	1	75	2	0	4	1	1	0.68	1	1	1	1	25.45	2	20.2446	1	0	0.08	0
11429	1	1	71	2	1	3	3	1	4.19	3	1	0	1	34.01	3	94.0926	4	1	0.14	0
11430	1	1	77	2	0	3	2	1	3.66	3	0	1	1	23.94	1	30.552	1	0	0.25	0
11434	0	2	75	2	0	3	2	1	5	3	1	1	0	36.08	3	48.0125	2	1	1.85	1
11437	0	2	52	1	0	3	2	1	1.81	2	0	1	1	21.51	1	25.6842	1	0	0.22	0
11443	1	2	60	2	0	4	2	1	2.58	2	1	1	1	31.74	3	202.212	4	0	0.16	0
11459	1	1	60	2	1	3	3	1	4.65	3	0	0	0	30.16	3	50.5515	2	0	0.41	1
11476	1	1	51	1	0	1	2	2	5	3	0	1	1	30.33	3	81.6598	3	0	0.29	0
11490	1	2	61	2	0	4	2	2	2.45	2	0	0	1	31.36	3	26.6616	1	0	0.31	1
11496	0	2	71	2	1	3	1	2	3.39	2	1	0	0	21.11	1	95.289	4	0	0.65	1
11507	0	1	85	2	1	1	1	2	1.21	1	0	1	1	22.78	1	58.2582	3	0	0.41	1
11537	0	2	61	2	0	4	1	2	3.76	3	1	0	1	32.54	3	34.128	2	1	0.04	0
11549	1	1	82	2	0	3	3	1	5	3	1	1	1	20.84	1	38.22	2	0	0.04	0
11552	1	1	61	2	1	4	2	1	4.1	3	1	1	1	26.91	2	87.0318	3	0	16	1
11572	0	2	85	2	1	1	1	1	1.64	2	1	1	0	27.45	2	35.68	2	0	0.2	0
11578	1	2	55	1	0	1	1	1	2.58	2	1	0	0	28.15	2	70.1162	3	0	1.31	1
11579	1	1	55	1	1	3	3	2	3.35	2	1	0	1	40.19	3	142.978	4	0	0.9	1
11591	1	1	58	1	0	3	3	1	3.45	2	0	1	1	31.77	3	57.0372	3	1	0.29	0
11592	0	2	55	1	0	4	1	2	0.14	1	1	0	0	27.52	2	23.5776	1	0	0.07	0
11607	1	1	72	2	1	3	2	1	2.8	2	1	1	1	28.23	2	82.0816	3	0	1.47	1
11610	0	2	71	2	0	1	3	1	5	3	0	0	1	24.38	1	33.0512	1	1	0.04	0
11614	1	2	67	2	0	3	3	2	2.15	2	1	1	1	23.75	1	18.8616	1	0	0.14	0
11625	0	1	78	2	0	3	3	1	3.62	3	0	0	1	29.95	2	82.4148	3	0	0.05	0
11628	1	1	63	2	0	4	2	1	3.56	3	0	1	0	33.29	3	67.056	3	0	0.42	1
11639	0	1	52	1	0	1	3	1	4.1	3	0	0	1	26.49	2	39.9717	2	0	0.07	0
11641	1	2	73	2	0	3	2	1	3.01	2	0	0	1	25.03	2	55.0854	2	0	0.31	1
11662	0	1	51	1	0	5	2	1	1.13	1	1	1	1	21.48	1	54.4617	2	1	0.2	0
11663	1	1	53	1	0	4	3	2	5	3	0	0	1	30.34	3	39.33	2	0	0.05	0
11664	0	1	61	2	0	1	1	2	0.84	1	1	1	1	25.74	2	160.197	4	0	0.09	0
11676	0	2	85	2	0	3	3	2	1.63	2	0	0	0	22.91	1	24.882	1	0	0.25	0
11696	0	2	75	2	0	3	3	1	5	3	1	0	1	22.76	1	27.4793	1	0	0.23	0
11711	0	1	74	2	0	3	3	1	4.02	3	1	1	1	25.96	2	32.7613	1	0	0.39	1
11725	1	1	50	1	0	3	3	1	3.14	2	0	1	0	26.76	2	17.4339	1	0	0.36	1
11742	1	1	53	1	0	1	1	1	2.73	2	0	0	1	32	3	279.3	4	0	0.28	0
11747	0	1	77	2	0	1	1	2	1.04	1	1	0	1	28.52	2	41.8034	2	1	0.31	1
11751	0	1	72	2	0	1	1	1	2.66	2	0	1	0	26.95	2	98.4746	4	0	0.27	0
11756	1	1	63	2	1	4	3	1	1.47	2	1	1	1	37.46	3	176.151	4	0	0.45	1
11760	1	1	61	2	0	1	1	1	0.96	1	0	1	1	29.44	2	72.2757	3	0	0.15	0
11769	0	1	81	2	0	3	3	1	5	3	0	1	1	27.34	2	30.2408	1	1	0.23	0
11786	1	1	63	2	1	2	3	1	0.09	1	0	1	1	28.09	2	249.383	4	1	0.17	0
11812	0	2	71	2	0	3	3	1	3.35	2	1	0	0	33.71	3	283.634	4	0	0.33	1
11817	0	2	68	2	0	1	1	2	5	3	1	1	1	29.89	2	97.8723	4	1	0.27	0
11820	1	1	58	1	0	4	1	1	5	3	1	1	0	44.11	3	130.956	4	0	0.04	0
11826	0	2	69	2	0	4	1	2	0.7	1	1	0	0	35.95	3	110.755	4	0	0.3	1
11828	0	2	84	2	0	3	3	1	1.72	2	1	0	0	24.44	1	130.541	4	1	0.65	1
11835	1	1	66	2	0	3	3	1	4.19	3	0	0	1	21.79	1	30.66	1	0	0.11	0
11838	0	2	65	2	0	3	2	1	2.58	2	1	0	0	29.33	2	61.5535	3	0	0.85	1
11840	1	1	51	1	0	3	3	2	0.75	1	0	0	1	22.57	1	67.6866	3	1	0.17	0
11867	1	2	82	2	0	3	2	1	2.18	2	0	0	0	29.83	2	51.824	2	0	0.17	0
11889	1	1	52	1	0	2	3	1	2.41	2	0	1	1	26.3	2	33.2766	1	0	0.12	0
11893	0	1	70	2	0	3	3	1	4.28	3	0	0	1	29.87	2	39.7485	2	0	0.27	0
11904	1	1	51	1	1	5	3	1	0	1	0	1	0	47.16	3	154.827	4	1	0.6	1
11906	0	2	70	2	0	2	2	2	0.52	1	0	1	0	30.03	3	96.4863	4	0	0.54	1
11919	0	2	78	2	1	3	2	2	1.02	1	1	1	1	26.85	2	35.1375	2	1	1.05	1
11939	1	1	67	2	0	4	1	2	3.05	2	0	0	0	24.06	1	40.14	2	1	0.06	0
11948	0	1	71	2	0	5	3	1	4.02	3	1	0	0	23.7	1	38.9343	2	1	0.04	0
11953	1	1	62	2	0	4	3	1	4.66	3	1	1	1	35.31	3	45.36	2	0	3.23	1
11961	1	1	69	2	1	4	3	1	2.53	2	1	1	0	42.44	3	204.239	4	0	0.15	0
11972	0	2	85	2	0	3	2	1	1.38	2	1	0	0	28.83	2	54.223	2	0	0.14	0
11975	1	2	66	2	0	1	1	1	2.55	2	1	1	0	23.09	1	36.314	2	0	0.1	0
11979	0	2	63	2	0	3	3	1	4.74	3	0	1	1	24.39	1	49.4484	2	0	0.6	1
11982	1	1	68	2	0	1	1	2	1.63	2	0	0	0	29.85	2	36.2611	2	1	0.21	0
11995	1	1	79	2	0	3	2	2	2.03	2	1	1	1	27.08	2	108.85	4	0	0.13	0
12002	0	2	67	2	0	3	3	2	5	3	1	1	1	38.18	3	250.656	4	0	0.24	0
12007	1	2	70	2	0	3	3	1	3.94	3	0	1	1	32.22	3	49.2135	2	0	0.07	0
12022	1	1	57	1	0	1	2	2	4.31	3	0	1	1	30.98	3	87.39	3	1	0.68	1
12028	1	1	60	2	0	3	3	1	5	3	1	1	1	32.2	3	23.6728	1	0	0.06	0
12046	1	1	73	2	0	3	1	2	0.94	1	1	1	1	26.04	2	17.886	1	0	0.25	0
12061	1	2	60	2	1	3	3	1	3.1	2	0	1	0	24.07	1	72.6895	3	0	0.55	1
12064	1	1	62	2	1	5	3	1	4.99	3	0	1	0	28.9	2	45.3512	2	1	0.08	0
12118	1	1	51	1	1	3	3	1	4.36	3	0	1	1	29.32	2	50.2248	2	0	0.33	1
12124	0	2	73	2	0	1	1	1	2.83	2	0	0	1	28.87	2	63.5346	3	0	0.84	1
12131	1	2	60	2	1	4	3	2	3.27	2	1	0	0	27.55	2	164.81	4	0	0.53	1
12138	1	1	64	2	1	4	2	1	2.66	2	1	0	1	42.48	3	46.7142	2	0	0.53	1
12153	0	2	85	2	0	3	1	2	0.93	1	1	0	0	28.54	2	105.538	4	0	0.09	0
12164	0	2	84	2	0	3	3	2	2.01	2	0	0	0	22.2	1	38.628	2	0	0.21	0
12166	0	1	59	1	0	3	2	1	3.35	2	1	0	1	32.04	3	74.3595	3	1	0.31	1
12177	1	2	69	2	0	3	2	2	2.93	2	1	0	1	20.45	1	6.8967	1	1	0.39	1
12181	1	2	60	2	0	4	1	2	0.37	1	1	1	0	30.09	3	23.1552	1	0	0.31	1
12205	1	2	52	1	0	3	3	1	5	3	0	0	1	29.45	2	58.9122	3	0	0.6	1
12213	1	1	59	1	0	2	1	2	3.53	3	0	1	1	23.69	1	51.801	2	0	0.24	0
12217	0	2	84	2	0	3	2	2	1.11	1	1	0	0	24.08	1	92.9144	4	0	0.13	0
12264	0	1	76	2	0	3	3	1	1.64	2	1	1	1	30.68	3	221.698	4	0	0.41	1
12265	1	1	84	2	1	3	2	1	1.98	2	1	1	1	30.17	3	59.4293	3	0	1.53	1
12268	0	1	50	1	0	4	2	1	4.44	3	1	1	1	32.42	3	46.684	2	0	0.14	0
12276	0	2	69	2	0	4	2	2	0.83	1	1	1	1	26.17	2	48.9617	2	0	0.53	1
12284	1	1	54	1	0	3	3	1	5	3	0	1	1	31.65	3	40.3498	2	1	0.1	0
12294	1	2	55	1	0	5	2	2	5	3	1	1	0	28.53	2	177.19	4	0	1.16	1
12313	1	1	60	2	0	4	3	1	5	3	0	0	1	47.61	3	93.8497	4	0	2.57	1
12322	1	2	57	1	0	4	3	1	5	3	1	0	0	41.94	3	52.628	2	0	0.5	1
12326	0	1	70	2	0	3	2	1	4.82	3	0	1	1	37.49	3	186.366	4	0	0.27	0
12329	0	2	58	1	1	1	1	1	1.17	1	0	0	1	32.51	3	45.6896	2	0	0.72	1
12331	1	1	64	2	0	3	2	1	2.07	2	0	1	1	22.25	1	31.2192	1	0	1.01	1
12352	1	1	60	2	0	1	1	1	0.82	1	1	1	1	30.95	3	128.016	4	1	0.44	1
12369	1	2	56	1	0	2	2	2	2.07	2	0	1	0	46.5	3	65.835	3	1	0.65	1
12371	1	1	62	2	1	4	2	2	3.9	3	1	1	1	32.85	3	123.952	4	0	0.71	1
12376	0	2	61	2	1	1	1	2	1.29	1	0	0	0	25.83	2	82.8686	3	0	0.08	0
12381	1	2	62	2	0	1	1	2	5	3	0	1	0	42.68	3	107.237	4	0	0.04	0
12413	0	2	85	2	0	3	3	2	4.31	3	0	0	0	23.38	1	57.076	3	0	0.42	1
12418	0	1	80	2	0	5	1	1	2.39	2	0	1	0	24.23	1	25.308	1	0	0.16	0
12421	1	1	58	1	0	1	3	1	5	3	0	0	1	30.86	3	73.086	3	1	0.26	0
12426	1	1	65	2	0	4	3	1	5	3	1	0	0	37.81	3	190.199	4	0	0.56	1
12429	1	1	85	2	0	3	1	1	2.84	2	0	1	1	38.33	3	77.8069	3	0	0.21	0
12442	0	2	74	2	0	1	1	1	1.16	1	0	0	0	35.9	3	68.1355	3	0	0.69	1
12443	1	2	69	2	0	1	3	2	2.26	2	0	1	1	19.76	1	39.62	2	1	0.61	1
12451	1	1	57	1	0	3	3	2	5	3	1	0	1	28.58	2	28.77	1	1	0.05	0
12480	1	2	66	2	1	2	3	2	5	3	1	0	1	24.98	1	46.7544	2	0	0.17	0
12481	1	2	55	1	0	3	3	1	5	3	0	1	1	26.78	2	54.004	2	0	0.06	0
12511	1	1	69	2	0	3	3	2	5	3	1	1	1	30.14	3	118.486	4	0	0.43	1
12515	1	2	50	1	1	1	1	1	0.86	1	0	0	0	37.36	3	38.85	2	1	0.92	1
12553	0	2	64	2	0	3	1	2	1.79	2	0	1	1	24.47	1	32.964	1	1	0.64	1
12570	1	1	55	1	0	3	3	1	3.18	2	0	1	1	30.74	3	111.384	4	0	0.05	0
12572	1	1	65	2	0	3	3	1	5	3	1	1	1	27.05	2	62.6658	3	0	0.03	0
12585	0	2	81	2	0	3	2	2	2.82	2	0	1	1	29.9	2	66.6757	3	0	0.18	0
12618	1	2	62	2	0	3	3	1	4.82	3	0	0	1	38.18	3	209.226	4	1	1.22	1
12622	0	2	62	2	0	1	3	2	4.25	3	0	0	1	28.7	2	55.7845	3	0	0.52	1
12624	1	1	70	2	0	1	3	1	5	3	0	1	1	30.54	3	184.7	4	0	0.25	0
12641	1	1	72	2	0	1	1	2	1.57	2	1	1	1	23.19	1	40.7569	2	0	7.25	1
12651	0	2	60	2	1	5	2	2	1.92	2	1	0	1	23.76	1	31.584	1	0	0.22	0
12655	0	2	70	2	0	4	2	1	1.08	1	1	0	0	25.57	2	32.1728	1	0	0.39	1
12657	1	2	56	1	0	3	3	1	3.63	3	1	0	0	34.63	3	102.442	4	0	0.42	1
12659	1	2	50	1	0	3	3	1	5	3	0	1	1	23.08	1	17.5778	1	0	0.03	0
12665	1	2	51	1	0	1	1	1	2.54	2	0	1	1	27.33	2	70.4506	3	1	0.17	0
12667	1	1	52	1	0	4	2	2	4.89	3	1	1	1	23.67	1	23.4832	1	0	0.09	0
12674	0	2	65	2	0	3	2	1	5	3	0	0	1	26.88	2	103.323	4	0	0.11	0
12676	1	2	85	2	0	4	1	2	0.43	1	0	0	0	30.5	3	36.6366	2	0	0.12	0
12696	1	1	66	2	1	3	2	1	1.26	1	1	0	0	27.37	2	146.89	4	0	0.06	0
12702	1	2	51	1	0	4	1	2	0.95	1	1	1	1	32.12	3	41.205	2	0	0.52	1
12714	1	2	60	2	0	3	3	1	5	3	0	1	1	22.98	1	49.952	2	0	0.64	1
12716	1	1	61	2	0	3	1	1	3.88	3	0	1	1	26.08	2	31.5117	1	0	4.95	1
12735	1	1	56	1	0	3	3	2	5	3	0	0	1	21.24	1	10.1898	1	0	0.08	0
12745	0	1	75	2	1	3	2	2	3.84	3	1	1	1	27.88	2	181.077	4	0	0.45	1
12754	1	1	64	2	0	3	2	1	5	3	0	1	1	27.11	2	36.406	2	0	0.06	0
12758	0	2	55	1	0	4	2	1	5	3	1	1	0	28.9	2	60.3255	3	0	1.25	1
12796	1	1	52	1	0	3	3	1	5	3	0	1	1	21.9	1	5.7216	1	1	0.18	0
12807	0	1	78	2	0	4	1	2	0.79	1	0	1	1	29.93	2	79.618	3	0	0.21	0
12810	0	1	71	2	1	3	3	2	5	3	1	0	1	34.19	3	259.565	4	1	0.23	0
12817	0	2	69	2	1	3	1	1	1.09	1	1	1	0	26.49	2	45.4961	2	0	1.25	1
12824	1	1	51	1	0	3	3	1	2.93	2	0	1	1	32.8	3	125.925	4	1	0.32	1
12858	0	2	76	2	0	3	2	1	1.89	2	1	1	0	29.2	2	89.8535	4	0	0.24	0
12890	0	2	58	1	0	3	1	2	0.6	1	1	1	0	25.64	2	60.7104	3	0	0.32	1
12942	0	2	75	2	0	3	1	2	1.63	2	0	1	1	20.01	1	26.9031	1	0	3.34	1
12945	1	2	62	2	0	3	2	2	2.01	2	0	0	0	31.36	3	39.0945	2	0	0.67	1
12947	0	2	72	2	1	1	1	2	0.81	1	1	0	0	24.56	1	41.7725	2	0	0.22	0
12960	1	2	53	1	0	3	3	1	4.78	3	1	1	1	33.19	3	88.725	4	0	0.48	1
12962	0	1	67	2	0	3	3	2	5	3	0	0	1	27.19	2	108.331	4	0	0.35	1
12963	1	1	60	2	1	5	3	1	3.45	2	0	0	1	22.82	1	30.8217	1	1	0.11	0
12974	0	1	68	2	0	1	3	1	5	3	0	0	1	26.62	2	68.3064	3	1	0.24	0
12977	1	1	61	2	1	4	2	1	2.51	2	0	1	1	23.65	1	25.675	1	0	0.58	1
12980	0	2	59	1	0	3	3	2	5	3	0	0	1	23.39	1	85.5075	3	1	0.35	1
12981	0	1	56	1	1	1	3	1	1.59	2	1	1	1	26.59	2	141.872	4	0	0.5	1
12983	1	2	51	1	0	3	3	1	5	3	0	0	1	27.32	2	35.577	2	1	0.04	0
12993	0	1	68	2	0	3	3	1	3.94	3	0	0	1	27.81	2	22.997	1	1	0.16	0
12994	0	2	54	1	0	4	2	2	2.26	2	1	1	1	30.05	3	39.3	2	0	1.14	1
13000	1	1	76	2	0	3	2	1	4.19	3	0	1	1	25.74	2	51.624	2	0	0.12	0
13015	1	1	53	1	0	3	3	2	3.16	2	0	1	1	29.83	2	137.376	4	1	0.29	0
13017	1	1	70	2	0	3	2	1	4.16	3	0	0	1	33.28	3	98.7116	4	0	0.45	1
13041	1	2	66	2	0	1	1	1	1.01	1	0	0	0	23.79	1	73.885	3	1	0.14	0
13044	1	2	85	2	0	4	1	2	1.85	2	0	1	0	29.99	2	25.7675	1	1	0.37	1
13056	0	2	70	2	1	1	1	1	2.35	2	1	0	0	31.4	3	45.0962	2	1	0.1	0
13075	1	1	65	2	0	1	2	1	3.01	2	0	1	1	28.74	2	58.7163	3	0	0.07	0
13086	1	1	74	2	1	4	2	1	1.08	1	1	1	1	23.9	1	43.639	2	0	0.64	1
13097	1	2	50	1	1	1	1	2	2.76	2	1	1	1	42.99	3	214.362	4	0	2.16	1
13109	1	2	76	2	0	3	3	2	3.16	2	1	1	1	27.4	2	139.8	4	0	0.21	0
13146	1	2	65	2	0	1	1	1	1.72	2	1	0	1	44.22	3	110.166	4	0	0.21	0
13167	0	1	79	2	0	2	1	1	1.29	1	0	1	1	26.37	2	37.8968	2	0	1.17	1
13169	0	2	68	2	1	3	2	2	1.86	2	0	1	0	46.33	3	202.734	4	0	0.3	1
13178	1	1	69	2	0	1	3	1	3.35	2	0	0	1	26.65	2	68.8068	3	0	0.14	0
13207	1	2	50	1	0	3	1	2	1.16	1	1	1	1	33.2	3	34.602	2	0	0.41	1
13225	1	2	68	2	0	1	3	1	1.88	2	0	0	0	24.72	1	50.6777	2	0	0.06	0
13241	0	2	66	2	0	4	3	1	5	3	1	0	1	28.7	2	61.831	3	0	0.26	0
13247	1	1	80	2	0	1	2	1	2.35	2	0	1	1	22.69	1	20.382	1	1	0.13	0
13248	1	2	54	1	0	3	3	2	0.76	1	1	0	0	33.73	3	585.937	4	0	0.89	1
13254	0	2	62	2	0	4	3	1	5	3	0	0	0	28.83	2	32.795	1	0	0.13	0
13260	1	1	56	1	0	2	1	1	0.68	1	0	1	1	25.31	2	93.9939	4	0	0.37	1
13273	1	1	66	2	0	4	3	2	4.06	3	1	1	1	24.21	1	38.301	2	0	2.18	1
13282	0	1	85	2	0	3	1	2	2.22	2	0	0	1	19.99	1	10.948	1	0	0.05	0
13288	0	1	77	2	0	3	3	1	5	3	0	1	1	31.56	3	41.7698	2	0	0.17	0
13306	1	2	62	2	0	1	1	2	3.33	2	0	1	0	27.69	2	85.899	3	0	1.06	1
13313	1	2	65	2	0	1	3	2	0.86	1	0	1	0	37.79	3	127.059	4	0	0.71	1
13326	0	2	63	2	0	3	2	1	5	3	0	0	0	27.41	2	209.736	4	0	0.2	0
13363	0	1	66	2	0	3	1	1	1.4	2	0	1	1	21.45	1	62.1312	3	1	3.94	1
13365	1	1	50	1	0	3	3	1	5	3	0	1	1	25.95	2	99.6877	4	0	0.07	0
13366	0	1	70	2	0	3	3	1	5	3	1	1	1	28.82	2	103.27	4	0	1.81	1
13370	0	2	83	2	1	3	2	2	3.35	2	1	0	1	38.14	3	174.524	4	0	0.45	1
13383	1	1	51	1	0	1	1	2	0.59	1	0	1	1	25.2	2	36.942	2	0	0.17	0
13406	0	1	85	2	0	3	3	1	5	3	0	1	1	24.14	1	13.0176	1	0	0.35	1
13411	0	1	79	2	0	3	1	1	3.01	2	0	0	0	25.86	2	28.056	1	0	0.06	0
13431	0	2	51	1	0	1	3	1	1.72	2	1	0	1	29.82	2	74.9099	3	0	0.34	1
13486	1	1	75	2	0	3	1	1	4.78	3	0	1	1	28	2	152.241	4	0	0.04	0
13488	1	1	70	2	0	2	1	2	1.12	1	0	1	1	26.96	2	90.7591	4	0	0.08	0
13490	0	1	71	2	0	4	3	1	5	3	1	0	0	25.84	2	15.142	1	0	0.15	0
13502	1	1	51	1	0	4	3	1	4.53	3	1	1	1	26.21	2	43.059	2	0	0.42	1
13505	0	1	63	2	0	1	1	1	1.06	1	0	1	1	27.75	2	105.885	4	0	0.04	0
13507	1	1	57	1	0	3	3	1	5	3	1	0	1	29.74	2	51.4096	2	1	0.2	0
13510	1	2	68	2	1	3	1	1	3.88	3	1	0	0	28.74	2	128.519	4	0	0.62	1
13511	0	1	80	2	0	3	3	2	2.91	2	1	1	1	26.3	2	55.199	3	0	0.2	0
13519	1	2	63	2	0	5	3	2	5	3	0	1	1	33.9	3	125.194	4	1	1.46	1
13526	0	2	81	2	0	3	1	2	1.75	2	0	1	1	24.63	1	70.1287	3	0	0.2	0
13528	1	2	59	1	0	3	3	2	5	3	0	1	1	22.81	1	26.273	1	0	0.15	0
13539	0	1	62	2	0	5	3	1	5	3	0	0	1	22.17	1	14.2722	1	0	0.04	0
13545	0	2	81	2	0	1	1	2	1.13	1	1	1	1	25.15	2	34.633	2	0	0.12	0
13556	0	1	72	2	0	2	1	2	0.66	1	0	1	1	20.83	1	24.8888	1	1	0.03	0
13564	1	1	53	1	0	1	3	1	0.96	1	0	0	1	28.26	2	41.5191	2	0	0.04	0
13582	1	2	64	2	0	3	3	1	5	3	0	1	1	25.18	2	27.0368	1	0	0.24	0
13604	0	2	67	2	0	3	1	1	1.89	2	0	0	1	26.02	2	8.3898	1	0	0.2	0
13626	1	1	74	2	0	3	3	1	3.35	2	0	1	1	26.26	2	62.2865	3	1	0.09	0
13633	1	1	56	1	0	3	3	1	5	3	0	1	1	28.76	2	57.6818	3	0	0.07	0
13643	0	1	70	2	0	4	1	1	0.84	1	1	0	0	30.65	3	96.3732	4	1	1.57	1
13658	1	1	65	2	0	4	2	2	1.63	2	0	1	1	25.83	2	25.3356	1	0	0.72	1
13665	1	1	62	2	0	2	1	1	1.03	1	1	1	0	20.48	1	13.4534	1	0	0.03	0
13673	0	1	75	2	1	1	3	1	4.77	3	0	1	0	24	1	23.0658	1	0	0.06	0
13684	0	2	60	2	0	3	3	1	5	3	0	0	1	23.04	1	55.1234	3	0	1.14	1
13686	1	2	51	1	0	4	2	1	4.61	3	0	0	0	26	2	31.3944	1	0	2.24	1
13692	1	1	65	2	0	4	3	1	2.33	2	1	1	1	31.62	3	47.6504	2	0	0.73	1
13702	0	1	69	2	0	4	3	1	4.44	3	1	1	1	29.82	2	27.6909	1	1	0.38	1
13715	1	2	60	2	1	4	1	1	0.68	1	1	1	0	32.85	3	41.8644	2	0	0.93	1
13724	0	1	64	2	1	1	1	1	1.74	2	0	1	1	26.19	2	31.4389	1	0	0.06	0
13735	0	1	85	2	0	1	3	1	5	3	1	0	1	27.66	2	40.6368	2	0	0.13	0
13740	0	1	61	2	0	1	1	1	1.64	2	0	1	1	30.57	3	98.083	4	0	0.09	0
13749	0	1	75	2	1	4	1	2	1.19	1	1	1	0	25.3	2	53.5602	2	0	0.04	0
13751	0	2	71	2	1	1	3	2	0.82	1	1	1	0	36.49	3	108.814	4	0	0.32	1
13754	1	1	54	1	0	3	1	2	0.9	1	1	1	1	27.5	2	236.803	4	0	0.89	1
13765	1	2	69	2	0	3	3	1	3.94	3	1	0	1	22.25	1	49.8905	2	1	0.99	1
13787	1	1	67	2	0	4	3	2	4.02	3	0	1	1	22.32	1	10.1436	1	1	0.07	0
13809	1	1	59	1	0	3	2	1	4.31	3	0	1	1	28.77	2	103.822	4	0	1.5	1
13834	1	1	55	1	0	4	2	1	4.66	3	0	0	0	25.64	2	33.5829	1	0	0.25	0
13838	1	1	82	2	1	3	1	1	1.14	1	0	0	1	28.49	2	99.416	4	1	0.07	0
13840	1	1	51	1	0	2	3	1	2.83	2	0	0	1	27.53	2	48.6178	2	0	0.1	0
13844	1	2	52	1	0	3	3	1	5	3	0	0	1	28	2	16.128	1	0	0.38	1
13845	1	2	52	1	0	1	1	1	1.71	2	0	0	0	25.32	2	27.594	1	0	0.2	0
13855	0	2	51	1	1	1	1	1	0.94	1	0	0	0	34.78	3	67.0599	3	1	0.82	1
13866	1	1	53	1	0	2	1	2	0.7	1	0	1	1	29.2	2	133.874	4	0	0.39	1
13867	1	1	81	2	1	1	1	2	0.93	1	0	1	1	27.88	2	175.013	4	0	0.3	1
13876	0	1	60	2	0	1	3	1	5	3	1	0	1	29.53	2	224.857	4	0	0.2	0
13883	1	2	77	2	0	3	3	2	1.75	2	0	0	0	22.1	1	42.891	2	0	0.52	1
13888	1	2	59	1	0	1	3	1	5	3	1	0	1	33.56	3	107.345	4	0	1.3	1
13898	0	2	55	1	0	3	3	1	4.44	3	0	0	1	28.8	2	34.275	2	1	0.12	0
13910	1	1	55	1	0	1	1	2	2.26	2	0	1	1	51.04	3	210.146	4	0	0.34	1
13922	1	2	53	1	1	5	2	1	2.1	2	1	1	1	37.47	3	81.0038	3	1	0.36	1
13929	0	2	78	2	0	1	1	2	1.26	1	1	0	1	31.82	3	68.832	3	0	1.58	1
13935	1	1	63	2	0	3	1	1	4.19	3	1	1	1	31.08	3	79.636	3	0	0.64	1
13937	1	1	58	1	0	3	3	1	5	3	0	1	0	23.91	1	14.0756	1	0	0.03	0
13951	0	1	65	2	0	3	3	1	5	3	0	1	1	31.29	3	119.18	4	0	0.27	0
13967	0	1	81	2	0	3	3	1	1.8	2	1	1	1	24.55	1	27.2229	1	1	0.04	0
13982	1	1	62	2	0	3	2	2	2.21	2	1	1	1	21.52	1	14.2324	1	0	0.85	1
14011	1	1	51	1	0	4	3	1	2.56	2	0	0	1	24.93	1	24.138	1	0	0.14	0
14036	1	1	83	2	0	3	1	1	2.68	2	0	0	1	28.58	2	50.37	2	0	0.28	0
14044	0	2	55	1	0	4	3	2	2.68	2	1	0	0	28.06	2	33.2904	1	0	1.52	1
14045	1	2	54	1	0	3	3	1	5	3	1	0	0	37.95	3	80.51	3	0	0.88	1
14049	1	2	65	2	0	1	1	1	1.17	1	0	0	1	34.64	3	72.8	3	0	0.3	1
14080	1	1	62	2	0	5	3	1	5	3	0	1	1	32.17	3	67.2766	3	1	0.59	1
14096	1	2	67	2	0	1	1	1	1.55	2	0	0	1	37.35	3	77.5032	3	0	2.09	1
14097	1	1	50	1	1	4	1	1	1.98	2	1	1	1	26.67	2	88.0124	3	0	1.77	1
14104	0	2	60	2	0	4	1	1	4.91	3	1	0	0	27.54	2	18.1968	1	0	0.06	0
14112	1	1	57	1	0	3	2	2	0.93	1	1	0	0	29.83	2	73.3584	3	0	0.12	0
14115	0	2	66	2	0	4	2	2	5	3	0	0	0	27.15	2	29.9805	1	1	0.01	0
14126	1	2	55	1	1	4	3	1	5	3	1	0	1	29.91	2	67.4388	3	1	0.56	1
14129	0	1	72	2	1	4	1	2	0.7	1	1	1	1	25.5	2	52.7472	2	0	0.31	1
14137	0	1	85	2	0	3	3	1	5	3	0	0	1	25.33	2	71.76	3	0	0.24	0
14152	1	2	61	2	0	4	3	2	3.05	2	1	0	0	48.18	3	49.7189	2	0	2.83	1
14166	0	2	77	2	0	1	1	1	0.83	1	1	0	0	29.72	2	29.9715	1	1	0.42	1
14168	1	1	54	1	1	2	2	2	5	3	0	0	1	23.13	1	16.2101	1	0	0.15	0
14171	1	2	58	1	0	3	2	1	5	3	1	1	1	24.4	1	34.5796	2	1	0.26	0
14173	1	1	84	2	0	3	1	1	1.84	2	0	0	1	25.8	2	86.72	3	0	0.09	0
14184	0	2	56	1	0	1	1	1	1.36	2	0	0	0	23.52	1	18.7257	1	1	0.16	0
14230	0	1	76	2	0	3	1	2	1.54	2	0	1	1	19.68	1	17.284	1	0	0.32	1
14237	0	2	84	2	0	2	3	2	3.21	2	0	0	0	20.38	1	15.0903	1	0	1.01	1
14255	1	1	80	2	0	1	1	1	1.64	2	1	1	1	24.76	1	19.6236	1	0	0.03	0
14256	0	1	70	2	0	1	3	1	5	3	0	1	1	26.48	2	48.5376	2	0	0.43	1
14265	0	1	54	1	0	1	3	1	5	3	1	1	1	30.95	3	81.3096	3	1	0.2	0
14268	0	1	68	2	0	1	3	1	4.53	3	0	1	1	33.61	3	84.9035	3	0	0.39	1
14279	0	2	65	2	0	3	3	1	3.23	2	0	0	1	23.25	1	27.2646	1	1	0.26	0
14284	1	1	59	1	0	3	3	1	5	3	0	1	1	29.51	2	64.7214	3	0	0.12	0
14285	0	2	60	2	0	1	1	2	4.31	3	0	1	1	29.75	2	64.845	3	0	0.95	1
14288	1	2	52	1	0	4	3	2	5	3	1	0	1	25.91	2	53.728	2	0	0.51	1
14308	0	2	71	2	0	3	3	1	5	3	0	1	1	29.39	2	89.244	4	0	0.38	1
14310	0	1	80	2	0	3	2	1	4.19	3	0	1	1	28.59	2	28.8	1	0	0.18	0
14313	1	2	69	2	0	3	3	1	3.45	2	1	1	0	39.77	3	123.008	4	0	1.39	1
14326	1	1	54	1	0	2	3	1	2.15	2	0	0	1	27.72	2	89.224	4	0	11.3	1
14329	1	2	64	2	0	1	1	2	3.39	2	0	0	0	27.11	2	49.997	2	0	0.23	0
14331	1	2	52	1	0	2	3	1	1.02	1	0	1	0	39.75	3	66.36	3	1	0.47	1
14347	0	2	62	2	0	4	1	2	0.92	1	1	1	1	24.52	1	58.3692	3	0	1.27	1
14352	1	1	68	2	0	4	1	1	2.33	2	1	1	1	36.54	3	75.18	3	0	0.36	1
14353	0	1	70	2	0	3	2	2	3.39	2	0	1	0	20.77	1	9.1448	1	0	0.14	0
14359	0	1	61	2	0	3	3	1	2.68	2	0	1	1	31.13	3	60.6096	3	0	0.18	0
14364	0	1	81	2	1	3	3	2	1.4	2	0	1	1	20.85	1	24.885	1	0	0.54	1
14379	1	1	85	2	0	3	3	1	5	3	0	1	1	26.86	2	30.1584	1	0	0.12	0
14399	1	1	60	2	1	1	3	1	1.93	2	0	1	1	21.02	1	21.488	1	0	0.1	0
14402	0	1	74	2	0	4	1	1	2.01	2	1	1	1	16.85	1	10.0558	1	0	1.15	1
14409	0	1	52	1	0	1	3	1	1.71	2	0	1	0	27.8	2	56.5264	3	0	0.35	1
14435	0	1	79	2	0	3	2	2	1.37	2	1	0	1	22.39	1	26.7904	1	0	0.05	0
14453	0	2	61	2	0	4	3	2	1.63	2	1	0	1	27.91	2	63.3012	3	0	0.19	0
14474	0	1	85	2	0	3	3	1	1.38	2	0	1	1	24.8	1	29.36	1	0	0.03	0
14480	1	2	81	2	0	3	1	1	1.03	1	1	0	0	25.52	2	17.685	1	0	0.12	0
14506	1	1	60	2	0	3	3	1	5	3	0	0	1	34.59	3	76.1685	3	0	0.06	0
14515	1	1	61	2	0	3	3	1	5	3	0	0	0	27.14	2	60.3942	3	0	0.81	1
14520	1	2	66	2	0	3	1	2	2.27	2	1	1	1	31.79	3	99.086	4	0	0.2	0
14521	1	2	58	1	1	4	2	2	2.23	2	1	0	0	39.21	3	85.3366	3	0	1.15	1
14522	1	1	55	1	0	1	3	2	2.73	2	0	1	1	29.43	2	205.523	4	0	0.45	1
14524	1	1	52	1	0	3	2	2	5	3	0	1	1	21.6	1	36.803	2	0	0.04	0
14533	1	2	67	2	0	4	2	1	1.64	2	1	1	0	30.74	3	38.577	2	0	1.92	1
14546	1	2	74	2	0	3	3	1	3.66	3	0	0	1	26.5	2	33.528	1	0	0.14	0
14556	0	1	81	2	0	3	1	1	1.55	2	1	1	0	20.65	1	12.8744	1	0	0.7	1
14563	0	2	67	2	0	3	1	1	1.26	1	0	0	0	23.7	1	30.2436	1	0	0.14	0
14570	1	1	62	2	0	1	1	1	4.92	3	0	1	1	28.91	2	211.507	4	0	0.17	0
14572	0	2	85	2	1	3	1	2	0.93	1	0	0	1	26.57	2	45.1215	2	0	0.2	0
14578	0	2	72	2	0	1	2	1	5	3	0	1	1	26.58	2	206.892	4	0	0.27	0
14580	1	1	54	1	0	3	3	1	2.9	2	1	1	1	28.51	2	70.8092	3	0	0.14	0
14596	0	1	78	2	0	4	1	1	1.07	1	1	1	1	25.45	2	50.5359	2	0	0.23	0
14601	1	2	61	2	0	1	3	1	3.01	2	1	0	0	29.88	2	57.6195	3	0	2.04	1
14604	1	2	50	1	0	4	3	1	5	3	1	0	0	27.45	2	36.96	2	0	2.38	1
14633	1	2	56	1	0	1	1	1	3.04	2	0	1	1	33.97	3	61.3954	3	0	0.31	1
14646	1	2	85	2	1	3	2	2	1.33	2	0	0	0	22.16	1	53.1042	2	0	0.11	0
14652	1	2	55	1	0	4	3	1	2.51	2	0	0	1	22.67	1	9.009	1	0	0.32	1
14664	1	2	53	1	0	3	3	1	5	3	0	0	1	26.29	2	45.504	2	0	0.18	0
14676	0	1	64	2	0	3	3	1	5	3	1	0	1	23.97	1	20.413	1	0	0.02	0
14681	1	1	53	1	0	1	3	1	5	3	0	0	0	27.54	2	100.5	4	0	0.12	0
14718	1	2	55	1	0	3	2	1	4.19	3	0	0	1	26.62	2	23.1602	1	1	0.12	0
14745	1	2	67	2	0	4	3	2	3.16	2	1	0	0	45.04	3	56.3938	3	0	0.63	1
14761	1	2	73	2	0	4	1	2	2.44	2	1	0	0	40.55	3	76.8144	3	0	0.98	1
14768	1	1	50	1	0	3	3	1	5	3	0	0	1	32.36	3	110.849	4	1	0.17	0
14770	0	1	57	1	0	1	3	1	5	3	0	1	0	27.66	2	115.79	4	0	0.16	0
14776	0	1	62	2	1	3	3	1	5	3	1	0	1	24.57	1	19.8372	1	0	0.06	0
14781	1	1	66	2	0	3	3	1	5	3	0	0	1	28.21	2	39.263	2	0	0.07	0
14784	1	2	50	1	0	3	2	1	2.73	2	1	1	1	29.74	2	24.1686	1	0	0.4	1
14799	1	1	51	1	1	1	1	1	0.42	1	0	1	1	26.36	2	31.6575	1	0	0.18	0
14815	1	1	57	1	0	1	2	1	3.04	2	1	1	1	38.62	3	109.923	4	0	0.47	1
14819	1	2	62	2	0	3	3	2	5	3	0	1	1	24.56	1	20.305	1	0	0.06	0
14821	1	1	54	1	0	1	1	1	2.13	2	0	1	1	31.24	3	47.1015	2	1	0.1	0
14824	1	1	73	2	0	3	3	1	5	3	1	1	1	31.39	3	125.202	4	1	0.21	0
14829	0	1	85	2	1	2	1	2	3.61	3	1	0	0	21.93	1	38.844	2	0	0.09	0
14835	0	2	58	1	0	3	3	1	5	3	1	1	1	23.24	1	37.398	2	0	0.25	0
14837	0	2	85	2	0	4	1	2	1.39	2	1	0	0	20.03	1	17.4552	1	0	0.21	0
14844	1	1	51	1	0	3	3	1	5	3	0	1	1	26.76	2	27.1768	1	0	0.05	0
14849	0	1	63	2	0	5	3	1	5	3	0	1	0	23.05	1	26.4352	1	0	0.2	0
14850	1	2	50	1	0	4	1	1	4.19	3	0	0	0	30.2	3	38.868	2	1	0.3	1
14852	0	2	67	2	1	2	2	2	0.34	1	0	1	0	19.72	1	42.9232	2	1	0.73	1
14858	1	2	57	1	1	5	1	1	5	3	0	1	0	26.28	2	34.132	2	0	0.24	0
14866	0	1	66	2	0	4	1	1	0.6	1	1	0	1	24.97	1	61.8162	3	0	1.37	1
14867	0	2	63	2	0	5	3	1	4.99	3	0	0	0	23.44	1	29.9133	1	0	0.04	0
14869	1	1	53	1	1	3	1	1	4.61	3	1	1	0	37.15	3	129.889	4	0	0.28	0
14901	0	2	54	1	0	3	3	1	5	3	0	0	1	21.57	1	23.7096	1	0	0.27	0
14910	0	2	85	2	0	3	2	2	1.35	2	0	0	0	23.56	1	44.132	2	1	0.39	1
14916	0	2	73	2	0	3	1	2	0.73	1	1	0	0	31.41	3	50.655	2	0	0.13	0
14917	1	1	61	2	0	1	1	1	1.89	2	0	0	0	24.49	1	56.654	3	0	0.09	0
14921	1	1	60	2	0	4	1	2	0.92	1	0	1	1	20.16	1	13.2016	1	1	0.43	1
14940	0	2	69	2	0	4	3	2	2.71	2	0	0	0	28.75	2	68.1541	3	0	0.68	1
14953	0	2	73	2	0	2	1	2	0.46	1	1	0	0	28.66	2	376.479	4	0	0.3	1
14960	1	2	53	1	0	3	1	1	5	3	1	1	1	28.76	2	192.914	4	0	1.16	1
14964	1	2	54	1	0	5	2	1	2.6	2	1	0	0	28.15	2	107.091	4	0	0.21	0
14967	0	2	82	2	0	4	1	2	1.19	1	1	1	0	20.3	1	16.8	1	0	0.18	0
14968	1	1	53	1	0	3	1	2	3.26	2	1	0	1	25.25	2	25.3632	1	1	0.04	0
14973	1	2	56	1	0	1	1	2	1.86	2	0	1	0	36.47	3	208.128	4	1	1.71	1
14975	1	2	65	2	0	1	1	2	2.5	2	1	0	1	26.86	2	78.1458	3	0	0.62	1
14995	0	1	77	2	0	1	1	1	1.14	1	0	1	1	28.49	2	34.5862	2	0	0.05	0
15029	0	2	68	2	0	4	1	2	1.39	2	1	1	1	30.57	3	43.1728	2	1	0.26	0
15051	1	2	50	1	1	1	2	1	5	3	1	1	0	28.17	2	126.426	4	0	0.14	0
15060	1	1	74	2	0	3	2	1	5	3	0	0	1	25.93	2	52.7725	2	0	0.31	1
15073	0	2	70	2	0	4	2	2	0.17	1	1	0	0	35.01	3	71.395	3	0	0.68	1
15076	1	1	78	2	0	3	2	1	3.42	2	0	0	1	31.94	3	82.4754	3	0	0.22	0
15100	1	1	81	2	0	3	2	1	2.51	2	0	1	1	22.09	1	40.6868	2	1	0.07	0
15131	1	2	52	1	0	4	3	1	5	3	1	0	1	25.25	2	57.5985	3	0	1.61	1
15139	1	2	63	2	0	4	1	1	1.04	1	1	1	0	32.72	3	63.9584	3	0	0.49	1
15146	1	1	64	2	0	4	3	1	2.33	2	1	1	1	31.28	3	67.467	3	0	0.26	0
15160	1	1	71	2	0	3	3	1	5	3	0	0	1	23.96	1	59.0571	3	0	0.16	0
15181	1	1	74	2	0	3	3	1	1.8	2	0	1	1	31.21	3	157.853	4	0	0.59	1
15200	1	2	51	1	0	3	1	1	2.41	2	0	1	1	30.11	3	46.1711	2	0	1.13	1
15215	1	1	56	1	0	1	1	1	3.77	3	0	0	1	29.33	2	161.279	4	0	0.24	0
15225	1	1	53	1	0	3	3	1	5	3	0	1	1	29.97	2	22.673	1	1	0.23	0
15236	1	2	72	2	0	1	1	1	1.55	2	0	1	0	22.6	1	32.293	1	0	0.26	0
15241	0	1	61	2	0	3	2	1	1.36	2	1	0	1	37.37	3	100.128	4	0	0.03	0
15261	0	2	64	2	0	2	1	2	1.13	1	0	0	0	35.56	3	68.7333	3	1	0.67	1
15264	1	2	62	2	0	5	3	1	5	3	0	0	0	20.53	1	19.392	1	0	0.05	0
15266	1	1	62	2	0	5	1	1	4.33	3	0	1	1	26.7	2	128.267	4	0	0.42	1
15272	1	2	70	2	0	1	1	1	0.83	1	1	1	1	31.24	3	35.0438	2	0	0.06	0
15279	0	1	72	2	0	3	1	2	3.49	2	1	1	1	28.16	2	78.0708	3	1	0.05	0
15287	0	2	56	1	1	4	3	1	0.68	1	0	0	0	48.47	3	75.0128	3	0	0.51	1
15300	0	2	85	2	0	3	2	2	1.55	2	1	1	1	20.12	1	22.0416	1	0	0.04	0
15303	0	2	84	2	0	3	3	1	1.72	2	1	0	0	18.95	1	12.9875	1	0	1.1	1
15309	1	1	71	2	0	1	1	1	0.93	1	0	1	0	29.24	2	39.7243	2	0	0.17	0
15310	1	1	50	1	0	3	3	1	5	3	0	0	1	22.69	1	18.075	1	0	0.1	0
15327	0	2	76	2	0	3	2	1	2.15	2	1	1	0	36.83	3	146.651	4	1	0.23	0
15340	1	2	59	1	0	3	1	2	1.27	1	1	1	0	20.26	1	42.9066	2	0	0.67	1
15348	1	1	59	1	0	3	3	1	4.31	3	1	1	1	33.87	3	117.32	4	0	0.22	0
15349	0	2	70	2	0	1	2	2	3.4	2	0	0	0	23.97	1	40.222	2	0	0.48	1
15351	0	1	80	2	1	1	1	1	2.26	2	1	1	0	25.65	2	51.7446	2	0	0.36	1
15356	1	2	63	2	0	3	3	2	5	3	0	1	1	27.61	2	75.3348	3	0	0.3	1
15360	1	1	55	1	0	3	3	1	5	3	0	1	1	28.88	2	56.4694	3	0	0.08	0
15369	0	1	63	2	0	4	2	1	5	3	1	1	1	28.84	2	20.564	1	0	0.08	0
15376	0	2	81	2	0	3	3	1	2.51	2	0	0	0	23.3	1	61.03	3	0	0.35	1
15378	0	2	77	2	0	3	3	2	5	3	1	1	1	25.94	2	48.6245	2	1	0.14	0
15379	0	2	67	2	0	1	1	2	2.83	2	0	0	0	24.85	1	37.3472	2	1	0.12	0
15389	0	1	72	2	0	4	1	2	1.94	2	1	0	1	35.74	3	106.68	4	0	0.22	0
15406	0	2	74	2	0	4	1	2	0.44	1	1	0	0	41.04	3	87.7888	3	0	2.96	1
15407	1	1	50	1	0	3	3	1	3.77	3	1	1	1	28.08	2	99.5392	4	0	1.6	1
15440	0	2	51	1	0	5	2	1	4.12	3	0	1	1	20.69	1	11.3912	1	0	0.1	0
15444	1	1	84	2	1	3	2	1	5	3	1	1	1	26.62	2	79.998	3	0	0.17	0
15479	1	1	85	2	0	2	3	1	1.6	2	1	0	1	25.93	2	55.1988	3	0	0.13	0
15482	1	1	56	1	0	3	3	1	5	3	0	0	1	29.98	2	90.5639	4	1	0.05	0
15504	1	2	50	1	0	3	2	1	5	3	0	0	1	25.45	2	31.612	1	0	0.05	0
15530	1	1	51	1	0	3	2	2	1.69	2	0	1	1	25.28	2	18.078	1	0	0.16	0
15545	0	2	54	1	0	4	2	2	0.85	1	1	0	0	39.82	3	39.0096	2	0	1.16	1
15550	0	2	64	2	1	4	1	2	5	3	1	1	1	32.05	3	90.896	4	0	0.49	1
15579	1	2	68	2	0	4	3	2	1.99	2	0	1	0	42.06	3	62.2588	3	0	0.18	0
15591	0	1	76	2	0	3	3	1	0.82	1	0	1	1	29.45	2	90.8093	4	1	0.08	0
15594	1	2	54	1	0	3	3	1	2.93	2	0	0	0	32.02	3	36.63	2	0	0.31	1
15617	1	1	55	1	1	2	1	1	1.01	1	1	0	1	32.02	3	31.6316	1	0	0.18	0
15618	1	1	69	2	1	1	3	1	5	3	1	1	1	41.41	3	122.617	4	1	0.16	0
15640	1	2	70	2	0	2	1	2	0.77	1	1	1	0	28.47	2	109.498	4	0	1.58	1
15642	1	2	66	2	1	1	1	1	2.5	2	1	0	0	37.5	3	88.434	4	0	0.97	1
15646	1	2	52	1	0	1	3	2	0.43	1	0	1	1	21.84	1	72.9865	3	0	1.83	1
15649	1	1	74	2	1	3	1	2	4.66	3	1	1	0	32.85	3	99.4524	4	0	0.71	1
15655	0	1	68	2	1	4	1	1	5	3	1	0	1	37.14	3	128.22	4	0	0.09	0
15660	1	1	68	2	0	1	1	1	1.66	2	0	0	1	28.04	2	63.7065	3	0	0.31	1
15691	0	1	80	2	0	4	1	1	1.03	1	1	1	1	22.46	1	25.4064	1	0	0.34	1
15694	1	1	57	1	0	3	1	2	0.47	1	0	1	1	26.41	2	67.3919	3	1	0.04	0
15712	1	1	77	2	0	3	2	1	2.02	2	0	0	1	29.56	2	237.112	4	0	0.17	0
15723	1	2	64	2	1	4	1	2	1.42	2	1	0	0	34.41	3	71.876	3	0	0.19	0
15740	1	1	53	1	1	4	2	1	3.73	3	1	1	1	32.6	3	88.3404	4	0	0.52	1
15770	0	2	82	2	0	1	1	1	2.26	2	1	0	0	36.88	3	47.7792	2	1	0.43	1
15771	1	2	85	2	0	1	1	2	0.72	1	0	0	0	28.27	2	132.938	4	0	0.48	1
15776	1	2	67	2	0	3	2	1	1.26	1	1	0	0	23.6	1	45.6548	2	0	0.25	0
15778	0	2	63	2	0	4	1	2	1.72	2	0	0	1	24.58	1	22.393	1	0	0.07	0
15797	1	2	61	2	0	3	2	2	0	1	0	1	0	40.74	3	179.598	4	0	0.21	0
15808	0	2	73	2	0	3	3	2	2.33	2	0	0	0	26.14	2	71.127	3	1	0.04	0
15813	1	2	61	2	0	1	1	1	2	2	1	0	1	23.6	1	69.264	3	0	1.1	1
15815	1	2	51	1	0	3	3	1	5	3	0	0	0	26.16	2	37.9008	2	0	0.12	0
15828	1	2	55	1	1	1	2	1	2.73	2	1	0	0	28.94	2	194.351	4	0	1.28	1
15832	0	2	61	2	1	1	2	1	2.21	2	0	1	1	30.2	3	106.69	4	0	0.56	1
15855	0	1	60	2	0	3	3	1	5	3	0	1	1	23.41	1	32.4324	1	1	0.03	0
15863	0	2	81	2	0	4	1	2	0.47	1	0	0	1	26.27	2	180.265	4	0	0.48	1
15873	1	1	81	2	0	3	3	1	4.58	3	1	0	1	28.86	2	71.3584	3	1	0.47	1
15874	1	2	68	2	0	3	3	1	5	3	1	1	1	21.85	1	17.7274	1	1	0.09	0
15876	1	2	66	2	0	1	1	1	0.82	1	1	1	0	29.73	2	56.6544	3	0	0.86	1
15882	1	1	68	2	0	4	1	2	1.19	1	0	1	1	21.37	1	24.7158	1	1	0.02	0
15904	0	2	78	2	0	4	1	1	3.76	3	1	0	0	34.79	3	33.823	1	0	0.17	0
15918	1	2	81	2	0	3	1	1	2.35	2	1	0	0	29.39	2	66.85	3	0	0.51	1
15923	1	1	64	2	1	1	1	1	1.72	2	0	1	0	26.68	2	49	2	0	0.2	0
15929	1	1	70	2	0	3	3	1	4.19	3	1	1	1	28.76	2	37.6568	2	1	0.44	1
15931	1	2	76	2	0	3	3	2	2.82	2	1	0	1	23.36	1	53.9555	2	0	0.5	1
15937	0	2	63	2	1	1	3	2	1.03	1	1	0	1	23.58	1	79.1896	3	0	0.33	1
15949	1	2	66	2	0	5	1	2	0.68	1	1	0	0	25.17	2	68.3584	3	1	0.04	0
15956	0	1	62	2	0	3	3	1	5	3	0	1	1	32.53	3	30.561	1	1	0.87	1
15989	0	1	64	2	0	3	3	1	5	3	0	1	1	20.62	1	14.304	1	1	0.04	0
16025	0	1	75	2	0	3	1	2	4.31	3	1	1	1	27.17	2	40.32	2	1	0.5	1
16026	1	1	68	2	0	3	2	2	1.25	1	0	0	0	28.11	2	45.837	2	1	0.06	0
16038	1	1	61	2	1	3	2	1	5	3	1	1	1	32.64	3	158.415	4	1	0.09	0
16061	1	2	56	1	0	3	2	2	3.84	3	0	1	1	18.86	1	16.6152	1	1	0.03	0
16075	1	2	63	2	0	4	1	2	0.29	1	1	1	1	19.66	1	8.6612	1	1	0.45	1
16077	1	1	50	1	0	2	1	1	1.57	2	0	1	1	26.57	2	205.171	4	0	0.16	0
16093	1	2	82	2	0	3	2	2	1.24	1	1	0	0	27.17	2	60.59	3	0	1.68	1
16105	1	2	54	1	0	3	2	1	0.67	1	0	0	0	20.76	1	33.9105	2	0	0.53	1
16110	1	1	56	1	1	1	3	1	1.73	2	0	1	1	24.31	1	66.495	3	0	0.31	1
16137	0	1	63	2	0	3	3	1	5	3	0	1	1	28.08	2	100.411	4	0	0.88	1
16146	1	1	78	2	0	3	3	1	4.13	3	0	1	1	29.44	2	53.152	2	1	0.41	1
16150	1	1	54	1	0	2	3	1	5	3	1	1	1	22.28	1	53.8316	2	1	0.22	0
16157	1	1	67	2	1	3	1	1	1.11	1	1	0	1	27.76	2	57.365	3	1	0.09	0
16182	0	2	74	2	0	3	2	2	2.6	2	0	0	0	27.41	2	30.6614	1	0	0.05	0
16190	1	1	52	1	0	3	3	1	5	3	0	1	1	27.41	2	29.6799	1	0	0.05	0
16193	0	1	71	2	0	2	1	1	1.45	2	0	1	1	26.82	2	54.0936	2	0	0.09	0
16205	1	2	54	1	0	3	2	1	5	3	1	1	1	24.98	1	55.6995	3	1	0.2	0
16215	1	2	57	1	0	3	3	1	5	3	1	1	1	29.93	2	120.198	4	0	0.21	0
16225	1	1	72	2	0	3	3	1	2.35	2	0	1	1	28.86	2	105.725	4	0	0.15	0
16226	1	1	50	1	0	3	3	2	5	3	1	1	1	27.38	2	29.7297	1	0	0.13	0
16234	1	1	54	1	0	3	2	1	2.73	2	0	0	1	24.51	1	38.08	2	0	0.34	1
16254	0	2	74	2	0	1	1	2	0.81	1	1	0	0	31.97	3	65.9179	3	0	0.25	0
16255	0	2	83	2	0	1	1	2	0.7	1	0	1	0	19.64	1	43.446	2	0	0.42	1
16295	0	1	77	2	0	4	1	1	0.85	1	1	1	1	26.64	2	95.5682	4	0	0.27	0
16300	1	2	77	2	0	3	3	1	1.38	2	0	1	0	32.54	3	53.2728	2	0	0.3	1
16301	1	1	77	2	1	3	3	1	5	3	1	1	1	27.46	2	16.4565	1	0	0.23	0
16306	1	2	81	2	1	3	2	1	1.52	2	1	0	0	28.27	2	96.2626	4	0	0.33	1
16319	0	1	80	2	0	3	3	1	1.38	2	1	1	1	25.13	2	37.4486	2	0	0.06	0
16326	0	1	80	2	0	1	3	1	3.33	2	0	1	1	27.01	2	61.8915	3	0	0.8	1
16345	1	2	60	2	0	4	3	1	3.72	3	1	1	1	35.01	3	32.27	1	0	0.5	1
16349	1	1	74	2	0	3	1	1	0.67	1	0	1	1	23.73	1	58.87	3	0	4.7	1
16357	0	1	69	2	0	1	2	1	4.39	3	0	1	1	30.95	3	48.4848	2	0	0.3	1
16362	1	2	61	2	0	1	3	2	5	3	1	1	0	42.41	3	94.3572	4	0	1.05	1
16363	1	1	65	2	0	3	2	1	3.23	2	0	1	1	24.71	1	49.385	2	0	0.04	0
16376	1	1	53	1	0	3	3	1	4.92	3	1	0	1	28.1	2	55.2288	3	0	0.17	0
16392	1	1	60	2	1	3	3	2	0.9	1	0	0	1	29.9	2	148.227	4	1	0.11	0
16420	1	2	53	1	0	3	3	2	5	3	0	0	0	31.92	3	76.2042	3	0	1.14	1
16423	1	2	58	1	0	4	1	2	0.84	1	0	0	1	42.32	3	73.7748	3	0	2.08	1
16430	0	2	66	2	0	3	3	1	2.51	2	0	0	1	20.63	1	13.1085	1	0	0.33	1
16434	1	1	66	2	0	4	1	1	0.69	1	1	1	1	43.29	3	131.807	4	0	0.4	1
16445	1	2	72	2	0	2	1	2	0.78	1	1	1	1	17.52	1	58.524	3	1	0.12	0
16447	0	1	66	2	0	3	3	1	3.45	2	0	0	0	27.29	2	33.984	2	0	0.06	0
16476	1	1	65	2	1	4	3	1	1.1	1	0	1	1	26.87	2	60.979	3	0	0.9	1
16481	1	1	57	1	0	4	3	1	5	3	1	1	1	22.76	1	18.9618	1	0	0.28	0
16491	0	2	56	1	0	4	3	2	1.66	2	0	0	0	32.32	3	48.547	2	1	0.57	1
16496	1	2	58	1	0	1	1	1	1.68	2	0	1	1	32.09	3	95.1993	4	0	0.91	1
16506	1	2	61	2	0	3	2	1	5	3	0	0	1	28.67	2	125.874	4	0	0.29	0
16515	0	1	79	2	0	4	1	2	1.82	2	0	1	1	21.1	1	13.8432	1	0	0.02	0
16539	0	1	54	1	0	4	3	1	3.1	2	0	1	1	26.11	2	30.791	1	0	0.04	0
16551	1	2	57	1	0	3	3	2	5	3	0	1	0	21.98	1	35.3444	2	0	0.2	0
16560	0	2	76	2	0	1	1	1	4.77	3	1	0	1	26.06	2	69.363	3	0	0.06	0
16575	1	2	62	2	1	4	1	2	1.26	1	1	0	0	36.36	3	44.4645	2	0	1.25	1
16604	1	1	65	2	0	4	1	1	1.22	1	1	1	0	31.89	3	40.644	2	0	0.22	0
16641	1	2	64	2	0	3	3	1	2.39	2	1	0	1	25.99	2	87.7608	3	0	0.4	1
16661	1	1	50	1	1	4	1	1	1.26	1	1	1	0	31.45	3	68.2605	3	0	0.27	0
16664	1	2	65	2	0	4	2	2	0.77	1	1	0	0	36.61	3	53.9496	2	0	0.18	0
16672	1	1	85	2	0	3	1	1	1.32	2	0	1	1	23.44	1	80.154	3	0	0.13	0
16676	1	1	82	2	0	3	2	2	2.6	2	1	1	1	28.96	2	137.175	4	0	0.11	0
16730	1	2	79	2	0	3	3	1	2.2	2	1	0	0	37.4	3	124.213	4	0	0.82	1
16731	0	2	78	2	0	3	3	2	3.49	2	0	0	1	17.16	1	8.218	1	1	0.01	0
16736	0	2	85	2	0	3	3	2	1.54	2	1	1	1	21.3	1	12.7465	1	0	0.53	1
16761	1	1	74	2	0	3	3	1	5	3	0	0	0	23.58	1	48.639	2	1	0.15	0
16771	1	1	53	1	0	3	2	2	5	3	0	0	0	27.38	2	75.777	3	0	0.04	0
16777	0	2	66	2	1	4	1	1	1.22	1	0	1	0	25.19	2	18.4228	1	0	0.21	0
16805	1	1	70	2	0	3	3	1	2.09	2	0	1	1	29.95	2	78.2626	3	0	0.33	1
16808	0	1	63	2	0	3	2	1	2.7	2	0	1	1	25.19	2	55.1193	3	0	0.42	1
16815	1	1	62	2	1	1	1	1	1.17	1	0	1	1	27.2	2	127.454	4	0	0.84	1
16823	1	1	73	2	1	1	1	1	1.36	2	1	0	1	28.05	2	73.392	3	0	0.1	0
16845	0	2	60	2	0	1	1	1	1.55	2	0	1	0	22.06	1	22.2105	1	0	0.22	0
16867	1	2	80	2	0	1	1	2	1.19	1	0	0	0	27.42	2	76.923	3	0	0.09	0
16875	1	1	53	1	0	1	3	1	3.51	3	0	0	1	29.79	2	90.4398	4	1	0.78	1
16889	1	2	53	1	0	1	3	1	4.1	3	0	1	1	29.96	2	46.0636	2	0	0.33	1
16897	1	1	71	2	0	3	1	1	1.22	1	1	1	1	27.64	2	63.5208	3	0	0.13	0
16899	1	2	78	2	1	4	1	2	1.11	1	1	1	0	27.18	2	52.3008	2	0	0.43	1
16926	1	1	51	1	0	2	3	1	2.53	2	0	1	1	28.88	2	40.32	2	0	0.18	0
16938	1	2	66	2	0	1	3	2	5	3	1	1	0	27.88	2	178.315	4	0	0.14	0
16943	1	2	60	2	0	3	2	2	0.17	1	1	0	0	28.7	2	141.875	4	0	0.25	0
16945	0	2	74	2	0	5	2	2	1.98	2	0	0	1	23.2	1	29.392	1	1	0.13	0
16956	1	1	60	2	0	1	1	1	2	2	0	1	1	24.33	1	38.6988	2	0	1.46	1
16963	1	1	76	2	0	4	1	1	2.07	2	0	1	1	17.87	1	2.9678	1	0	0.07	0
16969	0	1	65	2	0	1	1	1	2.55	2	0	1	1	26.51	2	36.128	2	0	0.1	0
16971	0	1	63	2	0	4	3	2	3.45	2	1	0	1	25.53	2	34.3408	2	0	0.1	0
16986	0	2	61	2	0	1	1	2	1.08	1	0	0	1	27.94	2	84.2016	3	1	0.19	0
16995	0	1	59	1	0	3	3	1	5	3	0	1	1	27.42	2	94.4187	4	0	0.47	1
17013	0	1	83	2	0	3	3	1	3.45	2	1	0	0	24.37	1	35.836	2	0	0.22	0
17034	1	2	69	2	0	3	2	1	1.89	2	1	0	1	26.11	2	37.5552	2	0	0.73	1
17036	0	1	85	2	0	3	2	1	3.01	2	0	0	1	28.02	2	47.7848	2	0	0.32	1
17038	0	2	63	2	1	4	2	1	1.47	2	1	0	0	24.54	1	255.486	4	0	0.35	1
17061	1	1	64	2	0	3	1	1	5	3	1	1	1	26.88	2	48.7458	2	0	0.12	0
17072	0	2	80	2	1	3	3	2	1.24	1	0	0	0	22.53	1	81.09	3	0	0.47	1
17089	1	2	85	2	0	3	3	2	5	3	1	1	1	22.76	1	30.5019	1	0	0.05	0
17096	1	2	71	2	1	4	2	2	1.89	2	1	1	0	39.45	3	164.834	4	0	0.55	1
17102	0	2	66	2	0	3	3	1	5	3	0	0	1	28.41	2	41.6078	2	0	0.08	0
17104	1	1	52	1	0	3	2	1	5	3	1	1	1	33.22	3	65.0324	3	0	0.75	1
17127	0	1	71	2	0	3	2	1	3.94	3	1	1	1	28.41	2	68.0862	3	1	0.71	1
17135	1	1	61	2	0	4	1	1	1.69	2	0	1	1	26.86	2	68.46	3	0	0.52	1
17137	1	2	52	1	0	1	1	2	2.01	2	0	0	0	25.77	2	124.32	4	0	0.23	0
17145	0	1	73	2	0	3	3	1	5	3	0	0	1	26.98	2	27.889	1	0	0.49	1
17155	1	1	50	1	0	4	2	2	4.29	3	0	0	0	21.8	1	7.205	1	0	0.38	1
17181	1	1	51	1	0	1	3	1	5	3	1	1	1	31.89	3	96.4938	4	1	0.34	1
17197	0	2	72	2	0	3	2	1	5	3	0	1	1	24.66	1	82.7415	3	0	0.11	0
17208	1	2	51	1	0	1	2	1	1.73	2	0	0	1	35.27	3	26.4334	1	0	0.7	1
17210	1	1	64	2	0	3	3	1	4.74	3	0	1	0	28.83	2	222.119	4	0	0.22	0
17211	1	2	65	2	0	3	3	1	5	3	0	1	1	24.66	1	22.6299	1	1	0.15	0
17231	0	1	50	1	0	1	1	1	1.69	2	0	1	1	31.55	3	82.1466	3	0	0.04	0
17232	1	1	54	1	0	2	3	1	1.02	1	1	0	1	38.35	3	96.5991	4	0	0.18	0
17236	1	1	67	2	0	4	3	1	0.61	1	0	0	0	23.56	1	33.1916	1	0	0.5	1
17242	0	1	83	2	0	3	3	2	2.03	2	1	1	0	22.96	1	19.1955	1	0	0.53	1
17268	1	1	61	2	1	1	3	1	0.97	1	1	1	1	37.49	3	95.584	4	0	0.32	1
17275	1	2	59	1	0	3	2	1	3.52	3	1	1	0	41.5	3	99.0888	4	0	0.92	1
17286	0	2	53	1	0	3	3	1	4.99	3	0	1	1	23.78	1	25.8804	1	0	0.61	1
17292	1	2	50	1	0	3	3	1	2.2	2	1	1	0	27.36	2	52.0875	2	0	0.46	1
17296	0	2	80	2	0	4	2	2	2.79	2	1	1	1	30.27	3	70.499	3	0	1.14	1
17297	0	2	85	2	0	3	2	2	0	1	1	0	0	25.7	2	101.979	4	0	0.13	0
17315	0	2	74	2	0	3	3	2	3.95	3	1	1	1	34.05	3	79.7592	3	0	0.53	1
17321	0	2	63	2	0	4	3	1	2.51	2	1	1	1	32.52	3	49.4502	2	0	0.52	1
17349	0	1	65	2	1	1	1	1	2.15	2	1	1	1	29.51	2	105.046	4	0	0.15	0
17360	0	2	68	2	0	3	3	1	4.31	3	1	0	1	25.18	2	41.0484	2	1	0.04	0
17365	0	1	74	2	1	1	3	1	2.83	2	0	0	1	38.46	3	156.169	4	0	0.14	0
17372	0	2	81	2	0	3	1	2	0.71	1	1	0	0	24.2	1	92.7342	4	0	0.07	0
17373	1	2	64	2	0	1	1	2	2.1	2	1	1	0	27.78	2	60.96	3	0	0.15	0
17420	1	2	56	1	0	3	3	2	5	3	0	0	1	29	2	78.5546	3	0	0.43	1
17425	1	1	77	2	0	3	3	1	5	3	1	1	1	31.26	3	45.5648	2	0	0.11	0
17427	0	1	76	2	0	3	1	1	1.29	1	0	0	0	19.4	1	20.3346	1	0	0.01	0
17446	1	1	59	1	0	4	1	2	3.05	2	1	1	1	22.61	1	43.0334	2	0	1.03	1
17457	1	2	62	2	0	5	1	1	4.33	3	1	0	0	29.15	2	48.1185	2	0	0.5	1
17488	0	1	82	2	0	4	1	2	0.81	1	0	1	1	27.55	2	27.6122	1	1	0.15	0
17489	1	2	63	2	1	1	1	1	1.21	1	1	0	0	30.4	3	214.573	4	1	0.12	0
17503	1	1	54	1	0	1	2	1	5	3	0	1	1	24.77	1	30.8217	1	0	0.07	0
17505	1	2	51	1	1	3	2	1	5	3	1	0	0	33.2	3	174.972	4	0	3.74	1
17515	1	2	71	2	0	3	2	1	2.8	2	1	0	1	29.44	2	97.0641	4	0	0.1	0
17521	1	2	64	2	0	3	1	2	1.16	1	1	1	0	38.13	3	55.4472	3	0	1.54	1
17527	1	2	57	1	0	5	1	1	5	3	0	0	0	24.95	1	52.832	2	0	0.05	0
17542	1	1	68	2	0	3	2	1	4.19	3	1	1	1	25.52	2	114.15	4	1	0.16	0
17566	1	1	58	1	0	1	1	1	2.58	2	0	1	1	31.43	3	164.892	4	0	0.14	0
17567	1	1	54	1	0	1	2	2	1.81	2	0	0	0	26.3	2	19.7007	1	0	0.02	0
17568	1	1	78	2	0	3	2	1	3.45	2	0	0	1	29.11	2	44.278	2	0	0.41	1
17569	1	1	60	2	0	4	1	1	4.22	3	1	1	1	36.19	3	48.7442	2	0	0.07	0
17578	1	1	64	2	1	1	3	1	1.34	2	0	1	0	27.53	2	83.658	3	0	0.4	1
17580	0	1	63	2	0	3	3	1	5	3	0	1	1	32.64	3	152.025	4	0	0.33	1
17583	1	2	52	1	0	3	3	2	5	3	1	0	1	27.32	2	526.485	4	0	0.05	0
17596	1	1	61	2	0	3	3	1	5	3	1	1	1	25.96	2	117.928	4	0	0.17	0
17599	1	1	82	2	0	3	1	1	2.35	2	1	0	0	27.85	2	55.8108	3	0	0.22	0
17615	0	1	75	2	0	3	3	2	2.56	2	0	1	1	29.29	2	114.774	4	0	0.28	0
17621	0	1	62	2	0	2	1	1	0.92	1	0	1	1	20.69	1	63.159	3	1	0.17	0
17629	0	1	74	2	1	1	1	1	0.83	1	1	1	0	24.95	1	24.7976	1	0	0.15	0
17631	0	2	85	2	0	3	1	2	2.58	2	0	1	0	33.99	3	98.397	4	0	0.22	0
17637	1	1	52	1	1	4	3	1	3.56	3	1	1	1	29.39	2	71.2411	3	0	0.17	0
17693	1	2	58	1	0	3	3	1	5	3	1	0	1	43.03	3	60.099	3	0	1.76	1
17695	1	1	64	2	0	1	2	2	1.84	2	1	1	1	33.69	3	80.741	3	1	0.39	1
17704	0	2	67	2	0	3	1	1	4.69	3	1	0	1	28.31	2	105.832	4	1	0.53	1
17733	0	1	63	2	0	1	1	1	4.97	3	1	1	1	31.19	3	46.4256	2	0	0.11	0
17766	1	1	56	1	1	1	2	1	5	3	0	0	0	24.05	1	59.9723	3	0	0.1	0
17768	1	2	68	2	0	3	3	1	5	3	0	0	0	36.7	3	93.52	4	0	0.42	1
17783	0	1	56	1	0	4	2	1	4.61	3	0	1	1	25.25	2	26.1244	1	0	0.86	1
17786	1	1	55	1	0	3	3	1	5	3	0	0	1	28.86	2	68.3964	3	0	0.11	0
17804	1	1	53	1	0	3	3	1	5	3	1	1	1	31.08	3	102.526	4	0	0.87	1
17813	1	2	65	2	1	1	1	1	0.93	1	1	0	0	28.21	2	108.159	4	0	0.25	0
17819	1	1	51	1	0	3	2	2	3.01	2	0	0	1	29.24	2	80.9324	3	0	0.08	0
17829	1	1	54	1	0	3	3	1	5	3	0	1	1	26.39	2	57.912	3	1	0.1	0
17838	0	1	67	2	0	3	3	1	5	3	1	0	1	28.31	2	44.196	2	1	0.19	0
17856	1	2	56	1	0	3	3	1	3.35	2	0	1	1	19.3	1	20.2194	1	0	0.07	0
17860	1	2	82	2	0	3	2	2	5	3	1	0	0	25.53	2	17.3169	1	0	0.07	0
17861	1	2	68	2	1	1	1	1	1.17	1	0	1	1	28.66	2	223.773	4	0	0.29	0
17884	1	2	63	2	0	4	1	2	1.16	1	1	0	1	43.47	3	57.285	3	0	4.98	1
17901	0	1	69	2	0	4	1	1	3.33	2	1	1	1	24.08	1	65.1203	3	0	1.02	1
17906	0	2	68	2	0	1	3	2	5	3	0	1	1	24.7	1	55.56	3	0	0.27	0
17911	0	2	77	2	0	3	1	2	1.35	2	1	0	0	26.7	2	34.544	2	0	0.29	0
17939	1	2	68	2	0	3	1	2	1.13	1	1	0	0	28.48	2	229.874	4	0	0.12	0
17942	1	1	62	2	0	1	1	1	1.93	2	1	1	1	27.55	2	22.997	1	0	0.11	0
17944	1	1	70	2	0	3	2	1	3.35	2	1	0	0	28.96	2	54.234	2	0	0.16	0
17955	0	2	59	1	0	4	3	1	5	3	1	0	0	34.14	3	41.2	2	0	1.19	1
17961	0	1	58	1	0	3	3	1	5	3	0	0	1	19.64	1	15.525	1	1	0.03	0
17978	1	1	73	2	0	3	2	2	3.14	2	1	1	1	26.06	2	30.1182	1	1	0.33	1
17983	1	1	71	2	0	3	3	1	2.19	2	0	1	1	29.36	2	77.634	3	0	0.36	1
17987	1	1	61	2	1	1	2	1	1.64	2	0	1	0	32.71	3	225.25	4	0	0.21	0
17993	1	2	56	1	0	3	3	2	5	3	0	0	1	23.94	1	20.6822	1	0	0.08	0
17998	1	1	60	2	0	3	3	1	5	3	0	1	1	24.88	1	31.7205	1	0	0.06	0
18012	1	2	51	1	0	3	1	1	1.57	2	0	1	1	29.06	2	119.186	4	0	0.74	1
18016	1	2	72	2	0	3	2	1	3.45	2	1	0	0	23.24	1	52.6352	2	0	0.54	1
18036	1	1	57	1	0	4	3	1	0.46	1	0	1	0	21.44	1	61.9836	3	0	0.06	0
18079	0	1	69	2	1	1	1	1	4.19	3	0	1	1	24.88	1	57.5266	3	0	0.14	0
18109	1	2	56	1	0	2	1	1	1.25	1	1	1	0	26.4	2	44.4826	2	1	0.3	1
18110	1	1	65	2	1	1	1	1	0.84	1	0	0	0	24.26	1	104.698	4	0	0.04	0
18115	1	2	54	1	0	3	2	2	0.93	1	0	1	1	21.2	1	52.5469	2	0	0.39	1
18122	1	2	60	2	0	4	3	2	2.41	2	1	0	0	36.66	3	91.0437	4	0	0.52	1
18131	1	2	62	2	0	3	3	2	5	3	0	1	1	32.85	3	103.542	4	0	3.88	1
18144	0	1	69	2	0	3	3	1	5	3	0	1	1	29.83	2	148.2	4	0	0.38	1
18173	1	2	52	1	0	3	2	1	2.58	2	0	1	0	22.67	1	24.5532	1	0	0.27	0
18189	1	1	66	2	0	4	1	2	1.4	2	1	1	1	17.65	1	8.13	1	1	0.5	1
18206	0	2	78	2	0	1	2	2	1.07	1	0	1	0	24.97	1	54.963	2	1	0.19	0
18209	0	2	65	2	0	4	3	2	4.09	3	0	0	0	32.2	3	63.3906	3	1	0.22	0
18213	0	2	66	2	0	4	1	2	2.33	2	1	0	0	35.4	3	64.3025	3	0	0.6	1
18220	0	2	76	2	0	3	2	1	2.01	2	0	0	1	18.83	1	23.0956	1	0	0.17	0
18224	1	1	72	2	1	1	1	1	2.5	2	0	1	1	25.65	2	40.5555	2	0	0.14	0
18225	1	1	59	1	0	4	3	1	5	3	1	1	1	33.34	3	46.4486	2	0	0.97	1
18271	0	2	73	2	0	3	2	2	2.21	2	1	0	1	24.48	1	50.2571	2	0	0.14	0
18304	1	1	75	2	0	3	3	1	3.35	2	1	1	1	27.36	2	79.2648	3	0	0.11	0
18322	1	1	50	1	0	3	3	2	5	3	0	0	1	21.17	1	11.685	1	1	0.01	0
18334	1	1	57	1	0	1	3	1	2.37	2	1	0	1	19.84	1	6.8508	1	0	0.05	0
18355	0	1	56	1	1	3	3	1	5	3	1	1	1	32.11	3	127.928	4	0	0.46	1
18364	0	1	65	2	0	1	1	1	2.09	2	1	0	1	26.51	2	31.4262	1	0	0.05	0
18380	1	2	57	1	1	3	2	1	4.36	3	1	1	0	33.61	3	126.932	4	0	0.82	1
18384	0	1	63	2	0	1	2	1	0.04	1	0	1	1	30.07	3	24.1074	1	0	0.05	0
18386	1	1	62	2	0	1	3	1	5	3	1	1	1	21.41	1	37.9911	2	0	0.03	0
18401	1	2	63	2	0	3	2	1	2.51	2	0	0	0	23.92	1	44.238	2	1	0.23	0
18413	1	1	71	2	0	3	3	1	4.27	3	1	1	0	24.61	1	53.8866	2	0	0.2	0
18423	0	2	75	2	0	3	2	1	3.35	2	1	0	0	27.55	2	19.9134	1	0	0.87	1
18459	0	2	70	2	0	4	3	1	5	3	1	0	1	27.48	2	13.7856	1	0	0.63	1
18489	1	1	71	2	0	5	2	1	1	1	1	1	0	21.13	1	25.7703	1	1	0.04	0
18497	1	1	57	1	0	1	1	1	1.21	1	0	0	1	27.58	2	42.3738	2	0	0.18	0
18501	1	2	67	2	0	3	3	1	5	3	0	1	1	24.66	1	35.9216	2	1	0.12	0
18503	0	1	61	2	0	1	1	1	5	3	1	1	1	35.16	3	80.3772	3	1	0.2	0
18533	1	1	54	1	1	3	2	2	0.56	1	1	0	1	34.04	3	218.899	4	0	1.68	1
18551	0	1	68	2	1	3	3	1	5	3	1	1	1	31.3	3	49.533	2	0	0.06	0
18557	0	2	74	2	0	3	1	1	2.93	2	1	1	1	31.65	3	80.1608	3	0	1.22	1
18561	1	1	50	1	0	3	2	1	4.14	3	0	0	1	28	2	86.8733	3	0	0.14	0
18569	0	2	52	1	0	4	3	1	3.33	2	0	0	0	29.78	2	38.6925	2	0	0.64	1
18573	1	2	62	2	0	1	1	1	3.35	2	0	0	0	25.93	2	41.5856	2	0	0.61	1
18582	1	1	61	2	0	4	1	1	2.51	2	1	1	0	34.36	3	69.216	3	0	0.19	0
18588	1	2	82	2	0	3	1	1	5	3	1	0	1	23.11	1	28.4427	1	0	0.12	0
18592	1	2	64	2	0	3	2	1	5	3	0	0	0	19.67	1	16.203	1	0	0.61	1
18598	1	1	52	1	0	3	3	1	1.21	1	1	1	1	38.41	3	165.927	4	1	0.36	1
18607	0	1	81	2	0	3	3	1	5	3	0	1	1	23.8	1	35.454	2	0	0.17	0
18614	1	1	52	1	0	4	1	2	3.84	3	1	1	1	24.62	1	24.1276	1	0	0.1	0
18616	0	1	60	2	1	4	3	1	1.68	2	1	1	0	28.68	2	63.9744	3	1	1.54	1
18631	0	2	77	2	1	4	1	2	3.1	2	1	0	0	28.28	2	33.567	1	1	0.34	1
18638	1	2	51	1	0	3	2	1	3.77	3	1	1	1	36.41	3	95.378	4	0	0.55	1
18663	1	1	71	2	1	5	2	1	5	3	1	1	1	22.22	1	12.576	1	1	0.04	0
18673	0	1	72	2	0	3	3	2	5	3	0	1	1	31.35	3	29.2374	1	0	0.16	0
18674	1	2	71	2	0	5	3	1	5	3	1	0	0	26.52	2	50.8403	2	0	0.16	0
18693	1	2	56	1	0	3	3	1	5	3	0	1	1	21.63	1	8.3835	1	0	0.12	0
18709	1	1	62	2	1	4	1	1	1.83	2	1	0	0	35.85	3	116.006	4	0	0.51	1
18711	0	2	71	2	0	4	1	2	0.92	1	1	0	0	25.1	2	12.7125	1	0	0.77	1
18718	0	1	76	2	0	4	3	1	1.64	2	0	1	0	27.47	2	81.204	3	1	0.05	0
18728	0	2	79	2	0	3	1	2	1.15	1	1	0	0	21.33	1	63.1445	3	1	0.26	0
18741	0	1	80	2	0	3	1	1	1.09	1	1	1	1	28.41	2	31.1428	1	0	0.22	0
18742	0	1	76	2	0	2	3	1	0	1	0	1	1	28.33	2	109.434	4	0	0.52	1
18746	1	2	62	2	1	1	2	1	0.09	1	1	1	0	40.72	3	125.223	4	0	0.79	1
18752	1	2	61	2	0	5	1	1	5	3	0	0	0	28.68	2	61.4736	3	0	0.43	1
18772	1	2	53	1	0	3	3	2	1.35	2	0	1	1	24.17	1	20.264	1	1	0.09	0
18782	1	2	85	2	0	3	2	2	2.03	2	1	1	1	30.82	3	53.7647	2	0	0.68	1
18804	1	1	76	2	1	1	3	1	1.96	2	1	0	0	33.83	3	72.2884	3	0	0.28	0
18827	1	2	67	2	0	3	2	1	1.93	2	0	0	0	32.85	3	29.088	1	0	0.71	1
18842	0	2	84	2	0	3	2	2	0.47	1	0	0	0	19.74	1	23.1648	1	0	0.05	0
18848	1	1	69	2	1	4	3	2	5	3	0	0	1	28.77	2	20.4057	1	0	0.39	1
18852	0	2	83	2	0	3	2	1	1.31	2	0	1	0	23.37	1	52.775	2	0	0.19	0
18882	1	2	50	1	0	3	1	1	2.35	2	1	1	0	26.9	2	53.0598	2	0	0.07	0
18884	0	1	75	2	0	1	3	2	5	3	0	0	1	28.92	2	53.28	2	1	0.12	0
18885	1	1	71	2	0	4	2	1	0.68	1	1	0	0	28.99	2	27.56	1	0	0.44	1
18889	1	2	74	2	0	1	2	1	5	3	1	0	0	35.82	3	88.8731	4	0	0.18	0
18894	0	2	61	2	0	3	3	1	5	3	1	0	1	31.84	3	93.6448	4	0	0.08	0
18919	0	2	60	2	0	4	2	2	2.15	2	0	1	1	28.44	2	31.9803	1	0	0.21	0
18929	1	2	50	1	0	4	3	1	4.53	3	0	0	1	23.6	1	23.463	1	1	0.05	0
18932	1	2	71	2	0	3	3	1	5	3	1	0	1	22.34	1	14.1015	1	0	0.33	1
18946	0	1	75	2	1	3	3	2	3.49	2	1	1	1	25.13	2	30.1876	1	0	8.1	1
18954	0	2	71	2	1	1	1	1	1.14	1	0	0	0	24.5	1	24.2925	1	0	0.24	0
18955	0	2	57	1	0	5	3	2	4.66	3	0	0	1	25.08	2	41.4178	2	0	0.02	0
18962	1	1	65	2	0	4	1	2	2.44	2	1	0	1	20.17	1	34.0219	2	1	0.76	1
18963	1	2	58	1	0	3	3	1	1.91	2	1	1	1	26.05	2	134.207	4	0	10.7	1
18992	1	1	50	1	0	3	3	1	4.53	3	0	1	1	31.8	3	42.2712	2	0	0.23	0
18994	1	1	62	2	0	1	3	1	3.69	3	0	1	1	35.02	3	100.34	4	0	0.1	0
18999	0	2	53	1	0	3	2	1	5	3	0	0	0	29.95	2	77.688	3	0	0.64	1
19004	0	2	78	2	0	5	1	2	0	1	0	1	1	20.58	1	43.0355	2	1	0.09	0
19015	0	2	60	2	0	1	1	1	2.09	2	0	0	0	28.12	2	62.8082	3	0	0.8	1
19045	0	1	71	2	1	4	2	2	3.26	2	1	1	1	27.04	2	26.9892	1	0	0.01	0
19050	1	1	53	1	0	1	1	1	0.54	1	0	1	1	22.26	1	18.7824	1	0	0.03	0
19056	0	1	63	2	0	4	1	1	2.07	2	1	1	1	22.79	1	19.6911	1	0	0.19	0
19068	0	1	85	2	0	3	3	1	3.45	2	0	0	1	27.95	2	56.1344	3	0	0.09	0
19073	1	1	51	1	0	4	3	2	4.23	3	0	0	0	37.46	3	40.2376	2	0	0.75	1
19074	1	1	66	2	0	4	2	1	2.15	2	0	1	1	31.36	3	99.0776	4	0	1.59	1
19094	0	2	54	1	0	3	3	1	5	3	0	0	1	21.14	1	34.4964	2	0	0.14	0
19096	0	1	84	2	1	4	1	1	3.76	3	0	0	0	27.21	2	85.3446	3	0	0.67	1
19097	0	1	67	2	1	4	1	1	1.98	2	1	1	0	36.14	3	105.183	4	1	0.15	0
19106	1	2	52	1	0	3	3	1	5	3	0	1	1	26.51	2	61.9872	3	1	0.12	0
19116	0	1	76	2	0	3	3	1	5	3	0	0	1	24	1	17.856	1	0	0.05	0
19120	0	2	81	2	0	1	3	2	4.51	3	1	0	0	25.45	2	71.7255	3	0	0.64	1
19126	1	1	84	2	0	3	3	1	2.18	2	1	0	0	22.99	1	25.28	1	0	0.09	0
19142	1	2	72	2	0	3	3	1	5	3	0	1	1	21.23	1	20.5056	1	0	0.07	0
19165	1	1	51	1	0	4	3	2	0.7	1	0	1	1	31.74	3	82.8989	3	0	0.03	0
19178	1	1	69	2	0	3	2	2	2.82	2	1	1	1	24.33	1	17.8204	1	1	0.02	0
19180	0	1	67	2	0	3	3	1	3.77	3	1	1	0	31.47	3	42.7735	2	1	0.16	0
19195	1	2	52	1	0	1	1	2	2.93	2	0	0	0	34.65	3	99.4465	4	0	0.73	1
19199	0	2	55	1	0	3	3	1	3.32	2	1	1	0	37.2	3	41.949	2	0	0.08	0
19220	1	1	82	2	0	3	2	2	2.79	2	0	1	1	21.07	1	10.428	1	0	0.03	0
19238	1	2	52	1	0	4	1	2	1.02	1	1	0	0	33.17	3	65.9502	3	0	0.57	1
19256	0	2	84	2	1	3	2	1	4.05	3	0	0	1	36.98	3	115.445	4	0	0.45	1
19257	1	1	81	2	0	3	3	2	5	3	0	1	1	24.91	1	46.978	2	0	0.44	1
19258	1	1	58	1	0	1	3	2	1.4	2	0	1	1	25.08	2	38.7612	2	1	0.04	0
19261	0	2	53	1	0	3	3	1	5	3	0	0	1	21.42	1	25.422	1	0	0.53	1
19264	1	2	51	1	0	1	3	2	4.74	3	1	0	1	24.49	1	24.7744	1	0	0.46	1
19279	1	1	51	1	0	1	1	1	3.54	3	0	0	0	32.34	3	29.36	1	0	0.29	0
19292	1	2	61	2	1	3	1	1	1.2	1	1	0	1	33.26	3	129.773	4	0	0.5	1
19302	1	1	55	1	0	3	3	1	5	3	0	0	1	30.38	3	64.8128	3	1	0.23	0
19303	1	2	52	1	1	1	1	1	1.94	2	0	0	1	38.01	3	108.966	4	1	0.76	1
19320	0	2	75	2	0	1	3	1	2.33	2	0	0	0	27.27	2	17.6402	1	1	0.36	1
19340	0	2	70	2	0	2	1	2	1.26	1	1	1	0	35.8	3	74.9982	3	0	0.59	1
19348	1	1	66	2	0	1	1	1	1.42	2	1	1	1	30.87	3	66.251	3	0	0.32	1
19355	0	1	56	1	0	3	3	1	3.63	3	1	0	0	31.19	3	62.3512	3	1	0.1	0
19359	0	2	68	2	0	1	1	2	1.44	2	1	0	0	28.2	2	158.472	4	0	1.12	1
19376	0	2	61	2	0	5	3	1	3.45	2	0	0	0	26.23	2	56.947	3	0	0.17	0
19384	0	2	75	2	0	4	1	2	5	3	1	0	1	32.9	3	51.7634	2	0	0.47	1
19398	1	1	69	2	0	4	3	1	5	3	1	1	1	35.99	3	54.4028	2	0	0.41	1
19404	1	2	66	2	1	3	3	2	2.48	2	1	1	0	36.35	3	150.704	4	0	0.09	0
19410	1	2	70	2	0	3	3	2	1.63	2	0	1	0	22.12	1	49.4496	2	0	0.46	1
19413	1	1	64	2	0	4	1	1	1.21	1	0	1	1	31.28	3	32.6592	1	0	1.05	1
19417	0	1	68	2	0	3	3	1	2.51	2	0	1	1	24.35	1	58.8301	3	0	0.09	0
19426	1	2	63	2	0	3	2	2	1.26	1	0	1	1	31.05	3	59.5344	3	0	2.88	1
19445	0	2	80	2	1	1	1	2	0.77	1	1	1	0	18.99	1	27.3735	1	1	0.11	0
19465	1	1	70	2	0	1	1	2	0.93	1	0	0	1	23.41	1	48.1308	2	0	0.12	0
19478	0	1	57	1	0	3	3	1	5	3	0	1	1	29.07	2	33.9488	2	0	0.06	0
19479	0	2	72	2	0	1	1	1	1.72	2	0	0	1	23.54	1	20.377	1	0	0.32	1
19502	0	2	63	2	1	1	1	1	1.4	2	1	0	0	29.96	2	22.2464	1	1	1.7	1
19526	1	2	55	1	0	3	1	1	1.13	1	0	1	1	54.65	3	104.912	4	0	1.3	1
19554	0	2	85	2	0	3	2	2	5	3	1	0	0	23.56	1	26.781	1	0	9.92	1
19560	1	2	60	2	0	3	3	1	5	3	0	1	1	26.38	2	46.9664	2	0	0.08	0
19618	1	2	78	2	0	3	2	2	2.82	2	0	1	1	19.05	1	11.8176	1	0	0.06	0
19643	1	1	59	1	0	3	3	1	5	3	0	0	0	31.85	3	74.5056	3	0	0.12	0
19645	0	1	74	2	0	1	3	1	5	3	1	1	1	32.93	3	71.961	3	0	0.02	0
19665	1	1	52	1	0	3	2	2	1.89	2	0	1	1	26.73	2	98.7215	4	0	0.86	1
19669	1	1	67	2	0	1	1	2	2.68	2	0	1	1	26.95	2	41.349	2	1	0.46	1
19674	0	2	63	2	0	4	3	2	0.7	1	1	1	0	16.37	1	17.4174	1	0	0.05	0
19701	1	2	50	1	0	3	3	2	1.89	2	1	1	1	20.34	1	13.3934	1	1	0.23	0
19702	1	1	62	2	0	3	2	2	2.88	2	0	1	1	28.22	2	64.9252	3	0	0.13	0
19707	1	2	61	2	0	1	1	1	1	1	0	0	0	31.63	3	186.059	4	1	0.46	1
19716	1	2	57	1	1	3	1	1	1.16	1	1	1	0	48.37	3	108.356	4	0	0.67	1
19717	0	2	58	1	1	4	1	2	0.74	1	1	1	1	39.49	3	207.267	4	0	2.49	1
19725	0	2	72	2	0	3	3	2	5	3	0	1	1	20.9	1	53.4885	2	0	0.19	0
19753	1	1	75	2	0	3	3	1	3.56	3	1	0	1	25.09	2	20.9824	1	1	0.07	0
19757	1	1	54	1	0	3	3	1	5	3	0	1	1	31.43	3	125.798	4	0	0.42	1
19761	1	2	54	1	0	4	2	2	3.38	2	1	1	1	38.65	3	47.5605	2	0	0.12	0
19776	0	2	85	2	0	3	2	2	2.21	2	0	0	1	28.88	2	60.04	3	0	0.45	1
19788	1	1	53	1	0	4	1	2	2.85	2	1	1	1	26.42	2	29.9765	1	0	0.23	0
19789	0	2	80	2	0	3	1	1	3.45	2	1	1	1	27.71	2	39.6975	2	0	1.12	1
19800	1	1	53	1	0	4	2	1	4.61	3	0	0	1	30.34	3	22.2045	1	0	0.16	0
19813	1	1	57	1	0	4	1	2	0.58	1	0	1	1	27.65	2	36.549	2	1	0.29	0
19815	0	2	82	2	0	3	3	2	2.51	2	1	0	0	25.83	2	112.613	4	0	6.69	1
19820	1	1	72	2	0	1	1	1	1.03	1	0	1	1	26.51	2	60.4816	3	0	0.13	0
19823	1	1	66	2	1	4	3	1	1.72	2	0	0	1	21.51	1	12.692	1	0	0.05	0
19824	0	1	66	2	0	3	3	1	5	3	1	0	0	30.23	3	34.7763	2	0	0.35	1
19836	1	1	60	2	0	3	1	1	5	3	1	1	1	29.04	2	82.3298	3	0	1.37	1
19837	1	1	55	1	1	4	3	2	2.33	2	1	1	0	26.51	2	84.942	3	0	0.46	1
19838	0	1	82	2	0	3	3	2	5	3	0	1	1	31.73	3	61.5519	3	1	0.31	1
19847	1	1	55	1	0	4	3	1	3.33	2	1	0	0	35.42	3	29.8067	1	0	0.05	0
19878	1	1	73	2	1	3	3	1	5	3	1	0	1	32	3	53.9685	2	0	0.19	0
19883	0	2	65	2	0	4	1	2	0.79	1	1	0	0	28.77	2	44.556	2	0	0.31	1
19890	0	2	77	2	0	3	3	1	1.72	2	1	0	1	27.46	2	45.3004	2	0	0.22	0
19894	1	1	56	1	0	3	3	1	5	3	0	0	1	24.24	1	32.5248	1	0	0.06	0
19896	0	2	79	2	0	3	2	2	2.33	2	1	0	0	28.44	2	81.1053	3	0	0.28	0
19907	1	2	54	1	0	3	1	2	0.71	1	0	1	0	32.86	3	210.821	4	0	0.51	1
19916	1	1	63	2	0	1	1	1	1.4	2	0	0	1	35.05	3	46.6764	2	0	0.15	0
19920	0	2	83	2	0	3	1	2	4.31	3	1	0	0	18.69	1	38.976	2	0	0.27	0
19932	0	1	59	1	0	1	1	1	1.99	2	0	0	0	31.53	3	28.0608	1	0	0.53	1
19943	1	1	64	2	1	3	1	1	3.73	3	1	1	1	35.39	3	256.165	4	0	0.28	0
19947	1	1	66	2	0	4	1	2	0	1	1	1	1	18.52	1	4.424	1	0	0.22	0
19959	0	2	68	2	1	1	3	1	5	3	1	1	0	28.84	2	121.555	4	0	0.1	0
19977	1	2	62	2	0	1	3	1	5	3	1	0	1	32.05	3	60.6325	3	0	0.36	1
20013	0	2	61	2	0	3	2	2	2.6	2	0	1	1	24.67	1	34.6178	2	0	0.22	0
20018	0	2	76	2	0	3	2	1	1.17	1	0	0	0	30.94	3	44.4612	2	0	0.45	1
20042	0	1	80	2	0	3	2	1	4.61	3	1	0	1	42.69	3	157.672	4	0	0.65	1
20045	0	2	69	2	0	1	1	2	1.4	2	0	0	0	24.12	1	62.9078	3	0	0.18	0
20058	0	2	82	2	0	4	3	1	2.82	2	0	0	1	21.73	1	13.6855	1	1	0.08	0
20064	1	1	60	2	1	1	1	1	3.66	3	1	0	1	27.19	2	59.4594	3	0	0.05	0
20101	0	2	81	2	0	1	1	2	1.28	1	0	0	0	25.41	2	70.7104	3	1	0.08	0
20108	1	2	60	2	0	3	3	1	5	3	0	1	1	29.38	2	37.8015	2	0	1.07	1
20113	1	2	62	2	0	3	3	2	5	3	1	0	1	31.97	3	87.9872	3	0	0.07	0
20118	1	1	53	1	1	2	1	1	1.09	1	0	1	1	27.46	2	149.46	4	0	0.02	0
20140	1	1	52	1	1	4	1	1	4.19	3	1	1	1	28.73	2	107.671	4	0	0.11	0
20143	0	2	61	2	0	1	1	1	1.01	1	0	1	0	43.76	3	247.8	4	0	0.29	0
20157	0	1	55	1	0	3	2	1	5	3	0	1	1	23.14	1	27.027	1	0	0.28	0
20171	0	2	78	2	0	3	2	1	2.15	2	1	0	1	30.28	3	91.3086	4	0	0.22	0
20182	1	1	52	1	0	4	1	2	2.18	2	0	1	1	19.32	1	4.7259	1	1	0.22	0
20183	1	1	53	1	0	2	2	2	0.93	1	0	1	1	26.09	2	70.9391	3	0	0.2	0
20200	0	2	70	2	0	3	2	1	2.19	2	0	1	1	25.36	2	81.7336	3	0	0.47	1
20212	0	2	51	1	0	3	3	1	4.66	3	0	1	1	22.97	1	32.578	1	1	0.06	0
20219	0	2	74	2	0	3	2	2	1.69	2	0	1	0	32.5	3	94.2678	4	1	1.05	1
20226	1	1	64	2	0	4	1	1	1.26	1	0	1	1	18.87	1	13.4136	1	0	0.14	0
20238	1	2	54	1	1	1	3	1	2.13	2	0	1	0	32.58	3	65.3293	3	1	0.1	0
20242	1	1	54	1	0	3	3	1	1.68	2	0	0	1	26.23	2	42.2016	2	0	0.22	0
20286	1	2	57	1	0	3	1	2	0.04	1	1	1	1	32.48	3	92.7279	4	0	2.62	1
20308	1	1	71	2	0	4	1	1	0.84	1	1	1	1	27.74	2	44.7373	2	1	0.19	0
20311	1	1	50	1	0	4	2	2	0.58	1	0	1	1	23.81	1	14.934	1	0	0.03	0
20326	1	1	65	2	0	4	3	1	4.31	3	1	0	1	28.77	2	48.8206	2	0	0.77	1
20338	1	1	54	1	0	4	3	1	5	3	0	0	1	37.21	3	94.3299	4	0	0.3	1
20341	1	1	51	1	0	3	3	2	5	3	0	0	1	27.78	2	60.8022	3	1	0.05	0
20345	0	1	57	1	0	3	1	1	3.27	2	0	0	1	25.11	2	26.8191	1	0	0.03	0
20354	1	1	68	2	0	1	1	2	0.61	1	1	1	1	33.45	3	79.928	3	0	0.46	1
20362	1	1	55	1	0	4	1	2	1.31	2	0	1	1	18.61	1	7.875	1	0	0.17	0
20386	1	1	53	1	0	3	3	1	0.67	1	0	1	1	28.14	2	84.1454	3	0	0.15	0
20387	0	2	63	2	1	1	1	2	0.72	1	1	0	0	35.42	3	655.347	4	0	0.4	1
20407	0	2	75	2	0	4	1	1	1.83	2	0	0	0	33.96	3	67.208	3	0	0.93	1
20425	1	2	67	2	1	3	3	1	1.26	1	1	0	0	33.92	3	173.397	4	0	0.2	0
20437	0	2	76	2	0	4	1	1	1.03	1	1	0	1	26.47	2	38.789	2	0	0.21	0
20440	1	1	63	2	0	3	3	1	5	3	0	0	1	25.82	2	21.0567	1	0	0.05	0
20443	1	2	56	1	0	3	3	1	4.65	3	1	0	0	35.86	3	121.263	4	0	0.78	1
20470	1	2	64	2	0	3	2	1	3.45	2	0	1	1	42.56	3	191.058	4	0	0.44	1
20472	1	1	67	2	0	3	3	1	2.76	2	0	0	0	35.27	3	54.192	2	0	0.06	0
20496	0	1	77	2	0	3	3	1	4.36	3	1	1	1	27.7	2	21.8772	1	0	0.04	0
20499	1	1	72	2	1	4	3	2	4.63	3	1	0	1	27.05	2	114.975	4	1	0.96	1
20513	1	1	53	1	0	1	1	1	1.36	2	0	1	0	27.42	2	53.8356	2	1	0.05	0
20526	0	1	85	2	0	3	2	1	1.81	2	0	1	1	24.04	1	14.9098	1	0	0.53	1
20567	0	2	55	1	0	3	1	2	0.48	1	0	0	0	39.5	3	54.8339	2	0	0.21	0
20583	1	1	65	2	1	3	2	1	2.43	2	1	0	0	35.39	3	156.351	4	0	0.67	1
20602	1	2	84	2	0	3	3	2	2.33	2	0	0	1	32.17	3	53.848	2	0	0.35	1
20621	0	2	77	2	0	3	1	2	0.06	1	0	0	1	28.5	2	68.392	3	0	0.15	0
20656	0	2	61	2	0	3	2	1	5	3	0	0	0	29.26	2	86.2912	3	0	0.11	0
20668	1	1	81	2	0	3	2	1	5	3	1	0	1	22.21	1	12.798	1	1	0.12	0
20670	0	2	77	2	0	2	2	2	0.34	1	1	0	0	25.95	2	56.8452	3	1	0.49	1
20673	0	2	70	2	0	4	3	2	5	3	0	1	1	28.34	2	90.72	4	0	0.28	0
20682	0	1	65	2	0	1	1	1	0.49	1	0	1	0	32.83	3	102.57	4	0	0.1	0
20694	0	2	62	2	0	1	1	1	2.51	2	1	0	0	37.34	3	62.7785	3	0	0.47	1
20698	1	1	76	2	0	3	3	1	5	3	0	1	1	25.69	2	52.456	2	1	0.21	0
20720	1	1	52	1	0	3	3	1	5	3	0	0	1	24.98	1	11.613	1	0	0.07	0
20727	1	2	50	1	1	4	3	1	4.44	3	1	0	0	32.38	3	25.974	1	0	0.33	1
20745	1	1	62	2	0	1	1	1	1.94	2	1	1	1	37.1	3	228.145	4	0	0.43	1
20746	1	1	59	1	0	3	3	2	3.88	3	1	0	1	32.06	3	83.34	3	0	0.07	0
20754	0	2	74	2	0	4	1	2	1.12	1	1	0	1	33.33	3	54.7694	2	0	0.19	0
20775	1	1	60	2	0	3	3	1	5	3	0	1	1	26.75	2	90.424	4	0	0.09	0
20807	1	2	66	2	0	4	3	1	1.72	2	0	0	0	42.03	3	96.5328	4	0	0.63	1
20821	1	1	56	1	0	4	1	2	2.15	2	0	1	1	17.43	1	1.4977	1	0	0.13	0
20826	1	1	64	2	0	3	2	1	1.2	1	0	1	1	24.57	1	65.9889	3	0	0.2	0
20835	1	2	51	1	0	3	3	1	5	3	0	0	1	26.97	2	21.896	1	1	0.09	0
20840	0	1	80	2	1	3	3	1	3.77	3	0	1	1	29.72	2	77.472	3	0	0.34	1
20850	1	1	61	2	0	4	1	1	5	3	1	1	1	25.96	2	37.8777	2	0	0.58	1
20851	0	2	63	2	0	3	2	2	3.73	3	1	0	0	22.63	1	26.6448	1	0	1.09	1
20870	1	1	85	2	0	3	1	1	1.72	2	1	1	1	22.58	1	70.3542	3	0	0.18	0
20884	0	2	82	2	0	3	3	1	5	3	0	0	1	25.16	2	25.6665	1	0	2.03	1
20889	1	1	61	2	1	3	1	1	0.61	1	1	0	0	32.67	3	162.225	4	0	1.26	1
20893	1	1	53	1	0	3	3	2	1.84	2	0	1	1	26.05	2	324.977	4	1	0.04	0
20896	0	1	71	2	1	3	3	1	5	3	0	0	1	24.45	1	33.534	1	1	0.24	0
20899	1	2	64	2	0	1	2	1	1.96	2	0	0	1	24.72	1	90.1159	4	0	0.73	1
20902	1	2	52	1	0	3	2	2	1.16	1	0	0	0	27.32	2	19.95	1	0	0.06	0
20912	1	2	52	1	0	1	1	1	3.66	3	0	0	0	34.02	3	127.993	4	1	0.57	1
20917	0	1	66	2	0	4	1	2	0.6	1	1	1	1	25.76	2	23.5258	1	0	1.39	1
20918	1	1	63	2	1	1	1	1	1.01	1	0	1	0	25.85	2	63.296	3	1	0.47	1
20922	1	2	55	1	0	1	2	1	5	3	0	1	1	24.7	1	20.928	1	1	0.29	0
20992	0	2	61	2	0	1	3	1	3.77	3	1	0	1	28.94	2	57.799	3	0	0.17	0
20994	0	2	67	2	0	4	3	1	5	3	1	1	1	30.3	3	102.023	4	0	0.21	0
20995	0	2	81	2	1	3	3	1	2.76	2	1	1	1	23.53	1	37.604	2	0	0.03	0
